# Supplementary material for: A KLF6-driven transcriptional network links lipid homeostasis and tumour growth in renal carcinoma
Source: Nat Commun. 2019 Mar 11;10:1152. doi: 10.1038/s41467-019-09116-x (PMC6411998; doi:10.1038/s41467-019-09116-x)
Supplement: Supplementary file 4 — Supplementary Data 1 [file 41467_2019_9116_MOESM4_ESM.xlsx]

## Sheet: Supplementary table S1
Supplementary Dataset 1. Differentially expressed genes in KLF6-depleted cells
Gene	baseMean	log2(FC)	lfcSE	stat	P-Value	P-Value (Adj.)
A1BG	0	NA	NA	NA	NA	NA
A1BG-AS1	4.03226	0.0783003	0.152104	0.514782	0.606705	NA
A1CF	1.53059	0.0849666	0.134619	0.631164	0.527934	NA
A2M	0	NA	NA	NA	NA	NA
A2M-AS1	1.02425	-0.114295	0.0924483	-1.23632	0.216341	NA
A2ML1	8.896	0.226459	0.207294	1.09245	0.274634	0.513856
A2MP1	0	NA	NA	NA	NA	NA
A3GALT2	0.0794442	0.00740485	0.0529531	0.139838	0.888788	NA
A4GALT	123.258	-0.517545	0.18099	-2.85952	0.00424277	0.031003
A4GNT	1.18262	-0.161068	0.132629	-1.21443	0.224583	NA
AA06	0	NA	NA	NA	NA	NA
AAAS	1662.22	-0.0112377	0.115372	-0.0974046	0.922405	0.964876
AACS	687.551	0.0250563	0.127747	0.196139	0.844501	0.933305
AACSP1	5.37946	-0.185139	0.183262	-1.01024	0.312379	NA
AADAC	0	NA	NA	NA	NA	NA
AADACL2	0	NA	NA	NA	NA	NA
AADACL2-AS1	0.258911	-0.01996	0.0595639	-0.335103	0.737547	NA
AADACL3	0	NA	NA	NA	NA	NA
AADACL4	0	NA	NA	NA	NA	NA
AADACP1	0.238333	0.0189602	0.0529531	0.358056	0.720301	NA
AADAT	121.451	-0.0113398	0.12721	-0.0891427	0.928969	0.967422
AAED1	456.196	-0.221646	0.116389	-1.90435	0.0568651	0.193566
AAGAB	1054.94	0.0918608	0.0918773	0.99982	0.317398	0.558681
AAK1	1766.42	-0.0883356	0.0869648	-1.01576	0.309742	0.550208
AAMDC	31.45	-0.402815	0.201017	-2.00389	0.0450822	0.165944
AAMP	1208.73	0.264774	0.123425	2.14523	0.0319348	0.129967
AANAT	15.0413	-0.398042	0.205557	-1.9364	0.0528183	0.184535
AAR2	1704.33	0.0653074	0.115279	0.566519	0.571041	0.771844
AARD	0.990093	0.0441052	0.11362	0.388181	0.697882	NA
AARS	2719.66	-0.0926531	0.112627	-0.822651	0.410706	0.647071
AARS2	447.897	0.319618	0.139064	2.29835	0.021542	0.0983704
AARSD1	218.337	0.282869	0.138334	2.04483	0.0408718	0.155285
AASDH	92.2998	0.333255	0.197655	1.68604	0.0917875	0.262752
AASDHPPT	1415.15	0.432278	0.117711	3.67237	0.000240315	0.00318629
AASS	35.6539	-0.0304581	0.184452	-0.165128	0.868844	0.943741
AATBC	3.79152	-0.218576	0.177972	-1.22815	0.219392	NA
AATF	1115.24	0.0382815	0.116569	0.328403	0.742607	0.880106
AATK	0.404136	-0.00925149	0.0738275	-0.125312	0.900276	NA
AATK-AS1	0	NA	NA	NA	NA	NA
ABALON	124.027	0.00297484	0.137845	0.021581	0.982782	0.992214
ABAT	1.15175	0.0376252	0.117706	0.319655	0.74923	NA
ABCA1	4460.8	-0.439493	0.106698	-4.11905	3.80429e-05	0.000691791
ABCA10	12.3507	0.168681	0.210318	0.802029	0.422536	0.657805
ABCA11P	185.493	0.199805	0.159793	1.2504	0.211154	0.440522
ABCA12	284.571	0.99749	0.133494	7.47216	7.88882e-14	1.15056e-11
ABCA13	122.164	0.367217	0.13538	2.71249	0.00667789	0.0429425
ABCA17P	10.2021	-0.0735546	0.20999	-0.350277	0.726131	0.870614
ABCA2	1924.26	-0.357708	0.125302	-2.85477	0.00430687	0.0313273
ABCA3	298.909	-1.23011	0.132427	-9.28895	1.55812e-20	4.94892e-18
ABCA4	7.8266	-0.156855	0.209133	-0.750025	0.45324	0.682845
ABCA5	15.2348	-0.335776	0.208296	-1.61201	0.106959	0.289777
ABCA6	0	NA	NA	NA	NA	NA
ABCA7	186.439	-0.567991	0.166788	-3.40546	0.000660517	0.00730144
ABCA8	0	NA	NA	NA	NA	NA
ABCA9	33.8533	0.0413318	0.192201	0.215045	0.829733	0.926875
ABCA9-AS1	0	NA	NA	NA	NA	NA
ABCB1	342.268	0.122833	0.132805	0.924918	0.355008	0.596228
ABCB10	258.205	-0.113867	0.106463	-1.06955	0.284822	0.524454
ABCB11	0.192566	0.0131825	0.0529531	0.248947	0.803402	NA
ABCB4	7.0781	0.229895	0.192275	1.19566	0.231829	NA
ABCB5	12.5476	0.080373	0.204156	0.393685	0.693814	0.851759
ABCB6	203.104	-0.413613	0.126949	-3.25809	0.00112165	0.011191
ABCB7	288.93	0.346554	0.133451	2.59686	0.00940797	0.0554966
ABCB8	1041.03	-0.128773	0.143839	-0.895254	0.370651	0.611111
ABCB9	95.4513	-0.000191185	0.177324	-0.00107817	0.99914	0.999544
ABCC1	2719.15	0.0176682	0.105464	0.167528	0.866955	0.943173
ABCC10	149.907	-0.193072	0.171216	-1.12766	0.259465	0.497189
ABCC11	1.65449	-0.2133	0.112897	-1.88933	NA	NA
ABCC12	0	NA	NA	NA	NA	NA
ABCC13	0.771839	-0.119452	0.0950529	-1.25669	0.208867	NA
ABCC2	63.1975	0.483903	0.152865	3.16556	0.00154785	0.0144787
ABCC3	888.158	-0.0500099	0.123932	-0.403528	0.68656	0.847482
ABCC4	1950.7	-0.157378	0.0902197	-1.74439	0.0810916	0.242253
ABCC5	511.708	-0.180588	0.107958	-1.67276	0.0943741	0.267372
ABCC5-AS1	0.0941826	-0.00992813	0.0529531	-0.187489	0.851277	NA
ABCC6	15.4414	0.142984	0.191391	0.747079	0.455016	0.684439
ABCC6P1	8.64524	0.18954	0.181827	1.04242	0.297218	0.538557
ABCC6P2	30.6106	0.317252	0.202781	1.56451	0.117698	0.308501
ABCC8	0	NA	NA	NA	NA	NA
ABCC9	471.627	0.423827	0.12285	3.44997	0.000560655	0.00638522
ABCD1	547.262	-0.425124	0.159853	-2.65947	0.00782628	0.0484805
ABCD2	0.0800276	-0.00992813	0.0529531	-0.187489	0.851277	NA
ABCD3	1481.83	0.123312	0.101332	1.21691	0.223638	0.455466
ABCD4	212.128	-0.0914609	0.148896	-0.614259	0.539044	0.748597
ABCE1	2048.79	0.437385	0.126088	3.46889	0.000522619	0.00603376
ABCF1	1994.66	0.198761	0.10512	1.8908	0.0586509	0.197061
ABCF2	5360.34	0.286013	0.0877137	3.26075	0.00111118	0.0111141
ABCF3	396.513	-0.0643788	0.135925	-0.473636	0.63576	0.815921
ABCG1	0.152427	0.0131825	0.0529531	0.248947	0.803402	NA
ABCG2	8.31822	-0.247698	0.19919	-1.24353	0.213674	0.443836
ABCG4	0.69322	0.026236	0.0833524	0.31476	0.752944	NA
ABCG5	0.466266	0.000899954	0.0757874	0.0118747	0.990526	NA
ABCG8	0.0838681	-0.00992813	0.0529531	-0.187489	0.851277	NA
ABHD1	1.74956	0.273683	0.133841	2.04484	0.0408708	NA
ABHD10	664.691	0.286537	0.116281	2.46419	0.0137324	0.072134
ABHD11	1035.34	-0.0150237	0.11982	-0.125385	0.900218	0.956799
ABHD11-AS1	0.985915	-0.157043	0.0902466	-1.74016	NA	NA
ABHD12	1206.08	-0.428198	0.0721832	-5.93211	2.99075e-09	1.86667e-07
ABHD12B	5.63531	-0.258203	0.196088	-1.31677	0.187916	NA
ABHD13	203.235	0.07827	0.12118	0.645901	0.518344	0.732355
ABHD14A	109.07	-0.295113	0.167135	-1.76572	0.0774431	0.235309
ABHD14A-ACY1	210.175	-0.0222953	0.197425	-0.11293	0.910086	0.961186
ABHD14B	1115.15	-0.203846	0.123407	-1.65182	0.0985711	0.27501
ABHD15	196.899	-0.438983	0.159405	-2.75389	0.00588923	0.0392606
ABHD16A	462.995	-0.0774414	0.11728	-0.660312	0.509054	0.725848
ABHD16B	88.7347	-0.167098	0.18966	-0.881041	0.378296	0.617447
ABHD17A	1197.26	-0.245321	0.153884	-1.5942	0.110892	0.296536
ABHD17B	475.798	0.200083	0.112607	1.77682	0.0755972	0.231472
ABHD17C	340.784	0.0133715	0.102298	0.130711	0.896004	0.955334
ABHD2	3835.4	-0.118224	0.0878709	-1.34543	0.178486	0.399973
ABHD3	870.074	-0.26967	0.0700567	-3.84931	0.000118451	0.00177839
ABHD4	641.177	-0.26263	0.129991	-2.02038	0.0433442	0.161881
ABHD5	302.061	-0.0113698	0.113765	-0.0999416	0.920391	0.964182
ABHD6	95.5813	-0.184046	0.136626	-1.34707	0.177957	0.399362
ABHD8	111.528	-0.646444	0.156925	-4.11945	3.79771e-05	0.000691474
ABI1	2290.93	-0.230823	0.0726274	-3.17818	0.001482	0.0140094
ABI2	2086.85	0.0549764	0.0633641	0.867628	0.385598	0.624163
ABI3	2.03802	0.134935	0.147075	0.917462	0.3589	NA
ABI3BP	18.2196	-0.582685	0.210696	-2.76552	0.00568317	0.03829
ABL1	4401.63	0.0570294	0.12556	0.454202	0.649684	0.823558
ABL2	1137.58	-0.0217724	0.08869	-0.245489	0.806078	0.915303
ABLIM1	2230.74	0.0569321	0.0510498	1.11523	0.264753	0.503274
ABLIM2	0.421468	-0.00578923	0.0581817	-0.0995026	0.920739	NA
ABLIM3	3303.39	0.0640778	0.0910888	0.703465	0.481766	0.705905
ABO	2.95838	-0.00155479	0.168018	-0.00925372	0.992617	NA
ABR	2733.42	-0.203444	0.114668	-1.77421	0.0760283	0.232294
ABRA	0.384793	0.0469521	0.0660251	0.711125	0.477007	NA
ABRACL	1866.85	-0.159228	0.107679	-1.47873	0.139214	0.344454
ABT1	753.32	0.235792	0.0878188	2.68498	0.00725337	0.0459088
ABTB1	48.871	-0.159655	0.203198	-0.78571	0.432037	0.666499
ABTB2	641.93	-0.169102	0.117509	-1.43906	0.150135	0.36076
ACAA1	254.114	-0.0576751	0.136125	-0.423693	0.671789	0.838666
ACAA2	283.336	-0.191194	0.140623	-1.35962	0.17395	0.393538
ACACA	1732.79	-0.331156	0.0817629	-4.0502	5.11734e-05	0.000890891
ACACB	90.7078	-0.0633252	0.151286	-0.418579	0.675524	0.841024
ACAD10	309.197	0.05391	0.125726	0.428789	0.668077	0.836149
ACAD11	167.221	0.119886	0.143158	0.83744	0.402345	0.639964
ACAD8	169.891	0.0776188	0.16022	0.484451	0.628066	0.810413
ACAD9	758.504	0.0258583	0.113022	0.22879	0.819032	0.922274
ACADL	0	NA	NA	NA	NA	NA
ACADM	607.994	0.239599	0.146862	1.63146	0.102793	0.282922
ACADS	89.8514	-0.180047	0.161717	-1.11335	0.26556	0.504281
ACADSB	555.028	0.433035	0.0870668	4.9736	6.57216e-07	2.12525e-05
ACADVL	1564.97	-0.0994064	0.144972	-0.685695	0.492905	0.713232
ACAN	0.160055	-0.0214834	0.0529531	-0.405707	0.684958	NA
ACAP1	44.4962	-0.246844	0.188151	-1.31194	0.189539	0.41398
ACAP2	845.179	-0.085597	0.119487	-0.716372	0.473762	0.699316
ACAP3	551.771	-0.318914	0.148376	-2.14936	0.0316061	0.128923
ACAT1	1345.88	-0.11058	0.108012	-1.02377	0.305943	0.546233
ACAT2	853.183	-0.559316	0.143639	-3.89391	9.86421e-05	0.00153656
ACBD3	1064.61	0.0639428	0.119297	0.535998	0.59196	0.785597
ACBD4	65.9785	-0.261722	0.184971	-1.41493	0.157088	0.369853
ACBD5	762.836	-0.0642873	0.121274	-0.5301	0.596043	0.788892
ACBD6	462.74	0.0178066	0.119475	0.14904	0.881522	0.950032
ACBD7	255.872	-0.0164387	0.145892	-0.112677	0.910287	0.961186
ACCS	95.1929	0.0404299	0.147464	0.274168	0.783955	0.903959
ACCSL	0	NA	NA	NA	NA	NA
ACD	1588.99	-0.169374	0.131288	-1.2901	0.197016	0.421906
ACE	0.156363	-0.0214834	0.0529531	-0.405707	0.684958	NA
ACE2	0	NA	NA	NA	NA	NA
ACER1	0.231546	0.0131825	0.0529531	0.248947	0.803402	NA
ACER2	65.1889	0.144689	0.145842	0.992095	0.321151	0.562526
ACER3	678.171	-0.20972	0.136223	-1.53953	0.123674	0.318845
ACHE	4.0329	0.0683153	0.176853	0.386284	0.699286	NA
ACIN1	2277.4	0.173331	0.106938	1.62086	0.105047	0.28609
ACKR1	0	NA	NA	NA	NA	NA
ACKR2	5.87395	-0.00702258	0.195278	-0.035962	0.971313	NA
ACKR3	413.193	-0.288426	0.152371	-1.89291	0.0583693	0.196623
ACKR4	4.81604	-0.00320113	0.163039	-0.0196342	0.984335	NA
ACLY	8556.04	-0.139104	0.104776	-1.32763	0.184299	0.407327
ACMSD	13.3909	-0.22069	0.206912	-1.06659	0.286156	0.526116
ACO1	1982.29	-0.138078	0.0569877	-2.42294	0.0153956	0.0778111
ACO2	2831.15	0.0124821	0.0940683	0.132692	0.894437	0.954899
ACOT1	11.4771	0.164505	0.188163	0.874268	0.381972	0.620895
ACOT11	33.8586	-0.684851	0.198607	-3.44827	0.000564183	0.00642027
ACOT12	0	NA	NA	NA	NA	NA
ACOT13	714.196	-0.0169103	0.0967447	-0.174793	0.861242	0.939811
ACOT2	250.881	-0.175659	0.133689	-1.31394	0.188868	0.413082
ACOT4	0.172716	0.0131825	0.0529531	0.248947	0.803402	NA
ACOT6	0	NA	NA	NA	NA	NA
ACOT7	5226.77	-0.447993	0.0964957	-4.64263	3.44006e-06	8.97241e-05
ACOT8	717.919	-0.144196	0.112542	-1.28127	0.2001	0.425981
ACOT9	1962.47	-0.368774	0.0667586	-5.52399	3.3139e-08	1.57361e-06
ACOX1	855.264	0.0384665	0.0768267	0.500692	0.616588	0.803216
ACOX2	2.69121	-0.112561	0.170268	-0.661085	0.508558	NA
ACOX3	739.948	0.0243261	0.0934912	0.260197	0.794712	0.909605
ACOXL	3.84313	0.000335517	0.180577	0.00185803	0.998518	NA
ACP1	4811.12	0.30924	0.080573	3.83801	0.000124037	0.00183906
ACP2	463.089	-0.32556	0.118599	-2.74505	0.00605008	0.0399602
ACP5	10.6258	0.319508	0.209363	1.5261	0.126986	0.324225
ACP6	262.769	-0.186318	0.100696	-1.8503	0.0642698	0.208947
ACPP	1.26152	-0.0177689	0.0977585	-0.181763	0.855769	NA
ACPT	0.173875	-0.00415046	0.0529531	-0.07838	0.937526	NA
ACR	0.22856	0.00192819	0.0575559	0.0335012	0.973275	NA
ACRBP	0.597363	0.0226554	0.0798696	0.283655	0.776675	NA
ACRC	16.7297	-0.155311	0.209183	-0.742466	0.457805	0.686395
ACRV1	6.47305	0.140947	0.193902	0.726899	0.467288	NA
ACSBG1	2.85889	0.0218083	0.163165	0.133658	0.893673	NA
ACSBG2	2.92919	0.230056	0.161163	1.42747	0.153444	NA
ACSF2	51.9108	-0.384992	0.179945	-2.1395	0.0323955	0.131244
ACSF3	341.107	0.120215	0.14202	0.846468	0.397292	0.634804
ACSL1	1676.25	0.123658	0.0964579	1.28199	0.199845	0.425627
ACSL3	2402.2	-0.450635	0.10443	-4.31519	1.59466e-05	0.00034081
ACSL4	2163.72	-0.069966	0.113287	-0.617597	0.536841	0.747207
ACSL5	165.931	0.00746067	0.132029	0.0565076	0.954937	0.9806
ACSL6	2.01179	0.0166715	0.138771	0.120136	0.904375	NA
ACSM1	0.0800276	-0.00992813	0.0529531	-0.187489	0.851277	NA
ACSM2A	1.18669	-0.036799	0.0983906	-0.37401	0.708397	NA
ACSM2B	0.079692	0.00740485	0.0529531	0.139838	0.888788	NA
ACSM3	105.026	0.0252788	0.153445	0.164742	0.869147	0.943904
ACSM4	11.643	0.363394	0.209803	1.73207	0.083261	0.246847
ACSM5	9.14414	-0.222521	0.21073	-1.05595	0.290989	0.531114
ACSM6	0.19003	0.0131825	0.0529531	0.248947	0.803402	NA
ACSS1	39.8519	-0.0694579	0.204629	-0.339434	0.734283	0.875452
ACSS2	419.739	-0.266234	0.100485	-2.6495	0.0080612	0.0496205
ACSS3	0.900924	0.0452152	0.0862861	0.524016	0.600268	NA
ACTA1	35.3185	-0.272005	0.180389	-1.50788	0.131586	0.331198
ACTA2	227.416	0.264318	0.111881	2.36249	0.0181529	0.0871263
ACTA2-AS1	1.80635	-0.0681075	0.131663	-0.517287	0.604956	NA
ACTB	415245	-0.270236	0.0966244	-2.79677	0.00516162	0.035641
ACTBL2	61.3374	0.536418	0.166337	3.22489	0.00126021	0.0123626
ACTC1	10.6588	-0.0115175	0.210604	-0.0546881	0.956387	0.980832
ACTG1	274145	-0.218141	0.095193	-2.29157	0.0219306	0.0997624
ACTG1P17	22.0888	0.385167	0.203626	1.89154	0.0585519	0.196821
ACTG1P20	78.9736	-0.294133	0.161791	-1.81798	0.0690671	0.218692
ACTG1P4	46.0917	-0.528471	0.186091	-2.83985	0.00451351	0.0324161
ACTG2	836.593	-0.106362	0.177147	-0.600417	0.548228	0.75611
ACTL10	11.8456	-0.213609	0.207422	-1.02983	0.303089	0.544365
ACTL6A	1491.57	-0.0569793	0.11212	-0.5082	0.611313	0.799443
ACTL6B	0	NA	NA	NA	NA	NA
ACTL7A	0.280724	-0.0446977	0.0530136	-0.843136	0.399152	NA
ACTL7B	0.16638	0.0131825	0.0529531	0.248947	0.803402	NA
ACTL8	3.42799	0.34815	0.162878	2.13749	0.0325582	NA
ACTL9	0	NA	NA	NA	NA	NA
ACTN1	10761.3	-0.221824	0.0731617	-3.03197	0.00242963	0.0203027
ACTN1-AS1	0.771082	0.0457134	0.0902971	0.506256	0.612677	NA
ACTN2	0.583437	0.0674807	0.072252	0.933964	0.350323	NA
ACTN3	0.478481	0.0285126	0.0688825	0.413931	0.678925	NA
ACTN4	14706.2	-0.225475	0.103921	-2.16968	0.0300307	0.124714
ACTR10	735.393	-0.0798982	0.0998145	-0.800467	0.42344	0.65862
ACTR1A	6203.04	-0.303607	0.0775405	-3.91546	9.02312e-05	0.0014298
ACTR1B	1059	0.0973237	0.101077	0.962862	0.335617	0.576697
ACTR2	6502.71	-0.0426672	0.1262	-0.338091	0.735295	0.87587
ACTR3	5942.02	-0.0861079	0.0738451	-1.16606	0.24359	0.477708
ACTR3B	454.034	0.409426	0.0875303	4.67754	2.90342e-06	7.78586e-05
ACTR3BP2	0	NA	NA	NA	NA	NA
ACTR3BP5	0.577697	0.0369265	0.0542671	0.680458	0.496215	NA
ACTR3C	485.258	-0.497395	0.135015	-3.684	0.000229603	0.00307509
ACTR5	374.449	0.038824	0.106354	0.365047	0.715076	0.86398
ACTR6	67.5517	-0.0785872	0.193992	-0.405106	0.685399	0.846999
ACTR8	321.243	0.0715449	0.112728	0.63467	0.525644	0.738057
ACTRT1	0	NA	NA	NA	NA	NA
ACTRT2	0	NA	NA	NA	NA	NA
ACTRT3	2.83535	-0.186171	0.135559	-1.37336	0.16964	NA
ACVR1	950.568	-0.193623	0.0822629	-2.35371	0.0185872	0.0886737
ACVR1B	460.474	-0.0650227	0.117844	-0.551771	0.581105	0.778785
ACVR1C	2.94111	-0.052784	0.141151	-0.373955	0.708438	NA
ACVR2A	54.4995	-0.100012	0.16875	-0.592663	0.553407	0.759685
ACVR2B	83.3735	-0.046865	0.148335	-0.31594	0.752048	0.885854
ACVR2B-AS1	10.9407	0.0811894	0.210752	0.385237	0.700062	0.85565
ACVRL1	3.74396	0.21423	0.181329	1.18145	0.237426	NA
ACY1	212.543	0.302606	0.183828	1.64613	0.0997362	0.277017
ACY3	26.2323	-0.554317	0.208012	-2.66484	0.00770253	0.0479079
ACYP1	83.8104	-0.287575	0.148438	-1.93734	0.0527039	0.184406
ACYP2	199.347	0.228812	0.151741	1.50791	0.131576	0.331198
ADA	712.98	0.147421	0.0836447	1.76247	0.0779904	0.236132
ADAD1	0	NA	NA	NA	NA	NA
ADAD2	2.39422	-0.190973	0.123707	-1.54375	0.122648	NA
ADAL	189.334	0.0469161	0.157559	0.297769	0.76588	0.894139
ADAM10	3435.11	-0.137239	0.0912725	-1.50362	0.13268	0.333226
ADAM11	3.76031	0.0729584	0.182154	0.40053	0.688766	NA
ADAM12	1830.17	0.351406	0.0778221	4.51551	6.3164e-06	0.00015097
ADAM15	2402.18	-0.208363	0.137911	-1.51085	0.130827	0.329849
ADAM17	796.968	-0.213206	0.0784014	-2.71941	0.0065398	0.0423531
ADAM18	1.31463	-0.222878	0.128471	-1.73485	0.0827673	NA
ADAM19	897.718	-0.347658	0.114384	-3.0394	0.00237053	0.0199505
ADAM1A	95.9108	0.11467	0.140079	0.81861	0.413009	0.649341
ADAM2	0	NA	NA	NA	NA	NA
ADAM20	0.651117	0.00681508	0.0724676	0.094043	0.925075	NA
ADAM20P1	0.484165	0.0490547	0.0838435	0.585075	0.558498	NA
ADAM21	0.873549	-0.065526	0.0772992	-0.847693	0.396609	NA
ADAM21P1	0.142208	-0.0214834	0.0529531	-0.405707	0.684958	NA
ADAM22	147.494	-0.11461	0.149499	-0.766627	0.443303	0.676235
ADAM23	0	NA	NA	NA	NA	NA
ADAM28	0.604592	-0.108192	0.0835933	-1.29427	0.195573	NA
ADAM29	0.0962829	0.00740485	0.0529531	0.139838	0.888788	NA
ADAM30	0	NA	NA	NA	NA	NA
ADAM32	1.06111	-0.0671626	0.0903617	-0.743264	0.457322	NA
ADAM33	0.770195	0.0404395	0.100469	0.402506	0.687312	NA
ADAM3A	0.0777011	0.00740485	0.0529531	0.139838	0.888788	NA
ADAM5	0	NA	NA	NA	NA	NA
ADAM6	0	NA	NA	NA	NA	NA
ADAM7	0	NA	NA	NA	NA	NA
ADAM8	27.2134	0.410948	0.210885	1.94868	0.0513333	0.181521
ADAM9	4494.09	-0.13119	0.10553	-1.24315	0.213812	0.443929
ADAMDEC1	0	NA	NA	NA	NA	NA
ADAMTS1	2609.53	0.0480775	0.0990946	0.485168	0.627557	0.80983
ADAMTS10	0	NA	NA	NA	NA	NA
ADAMTS12	9.93549	-0.0321561	0.204599	-0.157167	0.875113	0.947196
ADAMTS13	15.952	0.117093	0.208711	0.561028	0.574778	0.7751
ADAMTS14	1.57541	-0.115629	0.133042	-0.869118	0.384782	NA
ADAMTS15	29.2592	-0.381225	0.201391	-1.89296	0.0583626	0.196623
ADAMTS16	679.618	-0.00715236	0.0893173	-0.0800781	0.936175	0.97152
ADAMTS17	6.22891	0.202282	0.184595	1.09581	0.273161	NA
ADAMTS18	4.26123	0.311911	0.190671	1.63585	0.10187	NA
ADAMTS19	0	NA	NA	NA	NA	NA
ADAMTS19-AS1	0	NA	NA	NA	NA	NA
ADAMTS2	173.497	-0.377302	0.143587	-2.6277	0.00859643	0.051931
ADAMTS20	0	NA	NA	NA	NA	NA
ADAMTS3	542.577	0.25195	0.0945329	2.66521	0.00769397	0.0478963
ADAMTS4	6.86839	-0.0412086	0.177088	-0.232701	0.815993	NA
ADAMTS5	265.294	0.629642	0.133399	4.71997	2.35875e-06	6.45856e-05
ADAMTS6	164.221	0.468188	0.137283	3.41037	0.000648741	0.0072247
ADAMTS7	10.4557	0.283038	0.210696	1.34335	0.179158	0.400674
ADAMTS7P1	4.26384	0.00669208	0.176402	0.0379364	0.969738	NA
ADAMTS8	0	NA	NA	NA	NA	NA
ADAMTS9	827.962	0.0862269	0.0878528	0.981492	0.32635	0.567598
ADAMTS9-AS1	1.44997	0.0176148	0.110722	0.15909	0.873598	NA
ADAMTS9-AS2	6.45072	-0.184688	0.20428	-0.904093	0.365946	NA
ADAMTSL1	168.119	-0.992523	0.180201	-5.50786	3.63224e-08	1.70215e-06
ADAMTSL2	1.78775	0.0480224	0.114675	0.418768	0.675385	NA
ADAMTSL3	40.0412	-0.660738	0.168978	-3.91021	9.22173e-05	0.00145226
ADAMTSL4	27.4676	-0.413968	0.207118	-1.99871	0.0456402	0.16718
ADAMTSL4-AS1	4.08173	0.183294	0.173539	1.05621	0.290871	NA
ADAMTSL5	277.807	-0.293174	0.147068	-1.99346	0.0462116	0.168538
ADAP1	2.72396	0.132976	0.153009	0.869077	0.384805	NA
ADAP2	115.359	-0.83918	0.158824	-5.28372	1.2659e-07	5.08244e-06
ADAR	10753.2	-0.0158656	0.0812035	-0.19538	0.845095	0.93353
ADARB1	174.998	0.218451	0.144337	1.51348	0.130157	0.328682
ADARB2	2.75307	-0.134089	0.166454	-0.805563	0.420495	NA
ADARB2-AS1	0	NA	NA	NA	NA	NA
ADAT1	634.066	0.149374	0.0946537	1.57811	0.11454	0.303001
ADAT2	409.718	0.385128	0.142213	2.70811	0.00676672	0.0433319
ADAT3	92.3652	-0.109691	0.188414	-0.58218	0.560446	0.764794
ADCK1	148.454	0.248959	0.137869	1.80577	0.0709537	0.222827
ADCK2	498.554	-0.284798	0.116014	-2.45485	0.0140944	0.0734471
ADCK3	203.221	0.302758	0.135707	2.23097	0.0256829	0.11161
ADCK4	132.844	-0.155239	0.163708	-0.948266	0.342994	0.584456
ADCK5	145.566	-0.0391704	0.181759	-0.215508	0.829371	0.926776
ADCY1	9.32906	0.0309266	0.210506	0.146916	0.883198	0.950837
ADCY10	1.20289	0.136777	0.125265	1.0919	0.274879	NA
ADCY10P1	37.7598	-0.0448509	0.180521	-0.248452	0.803785	0.913816
ADCY2	6.14048	0.0962941	0.200025	0.48141	0.630225	NA
ADCY3	2026.9	-0.0613376	0.115622	-0.530503	0.595763	0.788865
ADCY4	0	NA	NA	NA	NA	NA
ADCY5	3.32049	-0.156441	0.175268	-0.89258	0.372082	NA
ADCY6	333.306	-0.182521	0.127624	-1.43015	0.152674	0.363967
ADCY7	976.885	-0.403041	0.114953	-3.50614	0.000454648	0.00538727
ADCY8	0	NA	NA	NA	NA	NA
ADCY9	841.303	-0.318187	0.117464	-2.70881	0.00675258	0.0432607
ADCYAP1	0	NA	NA	NA	NA	NA
ADCYAP1R1	0.233103	0.0189602	0.0529531	0.358056	0.720301	NA
ADD1	5380.32	-0.314889	0.0921348	-3.4177	0.000631537	0.00707411
ADD2	0.402459	-0.00563502	0.057393	-0.0981831	0.921787	NA
ADD3	1019.97	0.197333	0.0826049	2.38887	0.0169002	0.0830095
ADD3-AS1	2.68309	0.20001	0.150795	1.32637	0.184718	NA
ADGB	0	NA	NA	NA	NA	NA
ADGRA1	0	NA	NA	NA	NA	NA
ADGRA1-AS1	0	NA	NA	NA	NA	NA
ADGRA2	3.42806	0.00229384	0.182238	0.012587	0.989957	NA
ADGRA3	2071.19	0.359994	0.0976069	3.68821	0.000225841	0.00303093
ADGRB1	0.0962829	0.00740485	0.0529531	0.139838	0.888788	NA
ADGRB2	160.933	-0.305129	0.1586	-1.92389	0.0543678	0.188269
ADGRB3	0.53645	-0.0898528	0.0708348	-1.26848	0.204625	NA
ADGRD1	0	NA	NA	NA	NA	NA
ADGRE1	0.52088	-0.0231909	0.0611165	-0.379453	0.704351	NA
ADGRE2	2.93498	0.0849143	0.164151	0.517293	0.604952	NA
ADGRE3	0	NA	NA	NA	NA	NA
ADGRE4P	2.51913	0.31255	0.14076	2.22044	0.0263888	NA
ADGRE5	3631.67	-0.665394	0.106369	-6.25553	3.96168e-10	2.99599e-08
ADGRF1	4.75746	0.271387	0.184088	1.47423	0.14042	NA
ADGRF2	9.62653	-0.491886	0.210821	-2.3332	0.0196378	0.0918767
ADGRF3	10.2018	0.281819	0.210885	1.33637	0.18143	0.403429
ADGRF4	85.0929	-0.555659	0.185652	-2.99301	0.00276239	0.0224974
ADGRF5	0.292008	-0.0133362	0.0612008	-0.217908	0.8275	NA
ADGRG1	5436.64	-0.406171	0.126312	-3.2156	0.00130171	0.0126826
ADGRG2	14.6952	0.00904358	0.208876	0.0432963	0.965465	0.984651
ADGRG3	1.10138	0.0907879	0.0828937	1.09523	0.273414	NA
ADGRG4	0.797771	-0.0259934	0.0993268	-0.261696	0.793556	NA
ADGRG5	0	NA	NA	NA	NA	NA
ADGRG6	1365.8	-0.237265	0.112963	-2.10038	0.0356958	0.140745
ADGRG7	0	NA	NA	NA	NA	NA
ADGRL1	43.3787	-0.424842	0.192737	-2.20426	0.0275058	0.11711
ADGRL2	655.241	0.115223	0.11013	1.04625	0.295447	0.536889
ADGRL3	0	NA	NA	NA	NA	NA
ADGRL3-AS1	0	NA	NA	NA	NA	NA
ADGRL4	0	NA	NA	NA	NA	NA
ADGRV1	2.56278	-0.0673619	0.145152	-0.464079	0.642591	NA
ADH1A	0	NA	NA	NA	NA	NA
ADH1B	0.0838681	-0.00992813	0.0529531	-0.187489	0.851277	NA
ADH1C	0.479643	0.0578334	0.0692584	0.835038	0.403696	NA
ADH4	1.87639	0.191571	0.142547	1.34392	0.178975	NA
ADH5	1828	-0.0542129	0.0953067	-0.568826	0.569474	0.771034
ADH6	5.74678	-0.0727569	0.172198	-0.422519	0.672647	NA
ADH7	0	NA	NA	NA	NA	NA
ADHFE1	14.5675	-0.146688	0.21082	-0.695799	0.486555	0.709366
ADI1	3442.29	0.331913	0.0990858	3.34975	0.000808852	0.00859548
ADIG	0	NA	NA	NA	NA	NA
ADIPOQ	7.19395	0.367364	0.207037	1.77438	0.0760001	0.232258
ADIPOQ-AS1	1.51152	-0.0661004	0.111547	-0.592577	0.553464	NA
ADIPOR1	4724.98	0.00102555	0.0682038	0.0150365	0.988003	0.994684
ADIPOR2	1429	-0.214783	0.0882615	-2.43348	0.0149545	0.0762556
ADIRF	32.2318	-0.201938	0.196842	-1.02589	0.304944	0.545981
ADK	766.007	0.0469195	0.16285	0.288116	0.773258	0.898084
ADM	1024.42	-0.475351	0.103387	-4.59778	4.27027e-06	0.000107836
ADM2	152.964	-0.450721	0.189007	-2.38467	0.0170944	0.0836958
ADM5	63.2263	-0.0915406	0.194944	-0.469574	0.638659	0.817587
ADNP	2261.28	0.263034	0.0963201	2.73083	0.00631753	0.0412878
ADNP2	1378	0.210659	0.0738024	2.85437	0.00431227	0.0313346
ADNP-AS1	35.6331	0.492463	0.18817	2.61712	0.00886751	0.0531865
ADO	1249.62	0.100136	0.0729401	1.37285	0.1698	0.387785
ADORA1	313.04	-0.29053	0.151302	-1.9202	0.0548327	0.189123
ADORA2A	5.34303	-0.024523	0.0703634	-0.34852	0.72745	NA
ADORA2A-AS1	1.01985	0.030963	0.0888788	0.348374	0.72756	NA
ADORA2B	190.753	0.213089	0.126016	1.69097	0.0908425	0.261218
ADORA3	0.240083	-0.0330387	0.0529531	-0.623925	0.532677	NA
ADPGK	1807.39	0.00685294	0.068878	0.099494	0.920746	0.964416
ADPGK-AS1	7.28151	0.275339	0.202642	1.35875	0.174227	0.393974
ADPRH	94.9732	-0.117431	0.163807	-0.716885	0.473445	0.699065
ADPRHL1	3.45772	0.238987	0.170772	1.39945	0.161679	NA
ADPRHL2	505.096	-0.0502819	0.149183	-0.337049	0.73608	0.876587
ADPRM	85.3549	0.184274	0.195277	0.943656	0.345346	0.586993
ADRA1A	2.97831	-0.0720033	0.146102	-0.492828	0.622134	NA
ADRA1B	74.5674	-0.260965	0.168714	-1.54679	0.121914	0.316074
ADRA1D	0.133545	-0.00415046	0.0529531	-0.07838	0.937526	NA
ADRA2A	0.557595	0.0123342	0.0780116	0.158107	0.874373	NA
ADRA2B	0	NA	NA	NA	NA	NA
ADRA2C	0	NA	NA	NA	NA	NA
ADRB1	0	NA	NA	NA	NA	NA
ADRB2	1.94175	0.194757	0.139175	1.39937	0.161702	NA
ADRB3	0	NA	NA	NA	NA	NA
ADRBK1	706.239	0.015133	0.135337	0.111818	0.910968	0.961346
ADRBK2	85.9239	0.0257249	0.145467	0.176844	0.859631	0.939051
ADRM1	5964.74	-0.112353	0.119558	-0.939735	0.347354	0.589075
ADSL	3063.65	0.180538	0.0604498	2.98657	0.00282123	0.0228719
ADSS	765.471	0.112268	0.107544	1.04392	0.296522	0.538046
ADSSL1	16.5909	-0.380178	0.205716	-1.84807	0.064592	0.209511
ADTRP	49.8972	0.385638	0.191552	2.01323	0.0440906	0.163583
AEBP1	0.870506	-0.0903278	0.111941	-0.806925	0.41971	NA
AEBP2	153.093	0.275992	0.143818	1.91904	0.0549794	0.189351
AEN	1345.27	0.450177	0.143363	3.14011	0.00168884	0.0154382
AES	2204.33	-0.390522	0.119232	-3.2753	0.00105549	0.0106842
AFAP1	1700.29	-0.422344	0.128986	-3.27435	0.00105905	0.0107051
AFAP1-AS1	61.3999	-0.247638	0.176797	-1.40069	0.161308	0.375953
AFAP1L1	78.5332	-0.177429	0.151056	-1.17459	0.240158	0.473964
AFAP1L2	44.241	-0.584349	0.158126	-3.69547	0.00021948	0.00295667
AFF1	3017.49	-0.229293	0.102766	-2.23121	0.025667	0.111578
AFF2	1.81082	-0.0490154	0.125405	-0.390856	0.695904	NA
AFF3	848.562	0.203645	0.0995372	2.04592	0.0407641	0.155081
AFF4	2824.96	0.084937	0.105685	0.803678	0.421583	0.65718
AFG3L1P	638.128	0.0646679	0.106646	0.606378	0.544264	0.752698
AFG3L2	1154.99	0.274809	0.131355	2.09211	0.0364284	0.142924
AFM	0.0777011	0.00740485	0.0529531	0.139838	0.888788	NA
AFMID	325.107	0.222842	0.125959	1.76917	0.0768656	0.233853
AFP	37.6512	-0.247863	0.178247	-1.39056	0.164358	0.380247
AFTPH	421.586	0.102547	0.113757	0.901461	0.367343	0.607426
AGA	136.671	-0.0635758	0.1328	-0.478733	0.632129	0.813141
AGAP1	1093.61	0.104534	0.0942737	1.10883	0.267503	0.50561
AGAP11	56.3624	0.145971	0.192109	0.759834	0.447354	0.678772
AGAP1-IT1	3.23436	-0.0542454	0.152921	-0.354729	0.722793	NA
AGAP2	12.4051	-0.254394	0.210864	-1.20644	0.227649	0.460747
AGAP2-AS1	292.61	-0.290947	0.158024	-1.84116	0.0655986	0.211935
AGAP3	2080.49	-0.00405388	0.116434	-0.0348169	0.972226	0.988267
AGAP4	539.984	0.18276	0.0985481	1.85452	0.0636646	0.207469
AGAP5	231.777	0.216716	0.164368	1.31848	0.187342	0.410814
AGAP6	569.722	0.232974	0.138903	1.67724	0.0934954	0.265531
AGAP7P	54.6713	0.288028	0.202552	1.422	0.155027	0.366933
AGAP9	658.729	0.259734	0.11678	2.22413	0.0261397	0.113217
AGBL1	0	NA	NA	NA	NA	NA
AGBL1-AS1	0	NA	NA	NA	NA	NA
AGBL2	15.1345	0.0503464	0.209898	0.239861	0.810438	0.916858
AGBL3	13.9298	-0.0457339	0.210763	-0.216992	0.828214	0.926636
AGBL4	0	NA	NA	NA	NA	NA
AGBL4-IT1	0	NA	NA	NA	NA	NA
AGBL5	1359.72	0.22077	0.102582	2.15213	0.0313873	0.12847
AGBL5-AS1	0	NA	NA	NA	NA	NA
AGER	64.9626	0.297964	0.17174	1.73497	0.0827457	0.245727
AGFG1	2823.3	0.0570019	0.10825	0.526574	0.598489	0.790519
AGFG2	199.647	-0.164892	0.157883	-1.0444	0.296302	0.537784
AGGF1	468.555	0.0959499	0.0906677	1.05826	0.289938	0.52973
AGK	1992.06	0.318198	0.0629558	5.05431	4.31948e-07	1.50215e-05
AGL	515.105	-0.0915767	0.109898	-0.833288	0.404683	0.642148
AGMAT	26.7966	0.091447	0.206503	0.442835	0.657885	0.829423
AGMO	10.1398	0.0325628	0.209349	0.155543	0.876393	0.947884
AGO1	792.393	0.281635	0.10487	2.68555	0.00724099	0.0458553
AGO2	1122.78	0.0359561	0.101785	0.353254	0.723898	0.868811
AGO3	313.656	0.139277	0.109726	1.26931	0.204329	0.431767
AGO4	304.552	-0.612731	0.100704	-6.08445	1.16895e-09	8.15015e-08
AGPAT1	2532.81	-0.242714	0.138418	-1.75349	0.0795186	0.239225
AGPAT2	1576.13	-0.67768	0.137836	-4.91656	8.80784e-07	2.71316e-05
AGPAT3	3027.47	-0.225424	0.13003	-1.73363	0.0829845	0.246232
AGPAT4	722.201	-0.011654	0.0797546	-0.146124	0.883824	0.951062
AGPAT4-IT1	37.5635	-0.0090079	0.192504	-0.0467932	0.962678	0.983598
AGPAT5	565.722	0.354839	0.126836	2.79761	0.00514822	0.0356163
AGPS	2018.13	0.0126817	0.100116	0.12667	0.899202	0.956378
AGR2	0.393159	-0.00562275	0.0573298	-0.0980772	0.921871	NA
AGR3	0	NA	NA	NA	NA	NA
AGRN	11139.4	-0.0991821	0.147482	-0.672503	0.501264	0.719668
AGRP	0	NA	NA	NA	NA	NA
AGT	16.457	0.499726	0.210391	2.37522	0.0175383	0.0850611
AGTPBP1	904.916	-0.261632	0.105371	-2.48296	0.0130298	0.0694386
AGTR1	0.481521	-0.0872695	0.0615285	-1.41836	NA	NA
AGTR2	0	NA	NA	NA	NA	NA
AGTRAP	970.002	-0.548747	0.130475	-4.20578	2.60186e-05	0.000510128
AGXT	0	NA	NA	NA	NA	NA
AGXT2	15.8828	0.236358	0.210104	1.12496	0.260607	0.498442
AHCTF1	1759.26	0.184152	0.112118	1.64248	0.100491	0.278735
AHCTF1P1	5.94753	0.00508685	0.100827	0.0504512	0.959763	NA
AHCY	7227.76	0.0930431	0.12041	0.772716	0.439691	0.673132
AHCYL1	4317.03	-0.194351	0.0894156	-2.17357	0.0297371	0.123772
AHCYL2	542.492	-0.138968	0.096598	-1.43862	0.150257	0.360886
AHDC1	966.503	-0.121763	0.150959	-0.806597	0.419899	0.655127
AHI1	294.835	0.38266	0.162986	2.34781	0.0188839	0.0896704
AHNAK	27932	-0.618144	0.112457	-5.49671	3.86942e-08	1.77832e-06
AHNAK2	1061.12	-0.971741	0.146528	-6.63176	3.31704e-11	3.18945e-09
AHR	1179.83	0.432547	0.113429	3.81336	0.000137089	0.00201378
AHRR	25.1662	0.0101301	0.204062	0.0496421	0.960408	0.982947
AHSA1	1576.5	0.223522	0.0974245	2.29431	0.0217728	0.0992661
AHSA2	727.104	-0.03405	0.118584	-0.287138	0.774006	0.898617
AHSG	0	NA	NA	NA	NA	NA
AHSP	0.0621804	-0.00992813	0.0529531	-0.187489	0.851277	NA
AICDA	8.03892	0.463097	0.203368	2.27714	0.0227779	0.102637
AIDA	2302.34	-0.277101	0.122431	-2.26332	0.0236161	0.105023
AIF1	0	NA	NA	NA	NA	NA
AIF1L	63.0936	1.1477	0.206794	5.54996	2.85738e-08	1.37975e-06
AIFM1	959.946	-0.0223927	0.105179	-0.2129	0.831405	0.927059
AIFM2	395.031	-0.0160984	0.134034	-0.120107	0.904398	0.958867
AIFM3	1.86591	0.014695	0.125459	0.11713	0.906757	NA
AIG1	1376.82	-0.163252	0.103323	-1.58001	0.114104	0.302223
AIM1	1654.65	-0.283018	0.0773105	-3.66079	0.000251434	0.003294
AIM1L	6.32141	-0.353722	0.200621	-1.76313	0.0778786	NA
AIM2	4.04578	-0.121289	0.177067	-0.684989	0.493351	NA
AIMP1	708.386	0.332789	0.136339	2.44089	0.0146511	0.0753495
AIMP2	2829.84	0.071394	0.0891318	0.800994	0.423135	0.658308
AIP	1181.83	-0.0886363	0.0853069	-1.03903	0.298792	0.540114
AIPL1	12.2822	0.0996545	0.210798	0.472749	0.636392	0.816215
AIRE	0.590565	0.0579277	0.0812937	0.712574	0.476109	NA
AIRN	0	NA	NA	NA	NA	NA
AJAP1	0	NA	NA	NA	NA	NA
AJUBA	1758.57	-0.0477042	0.101702	-0.469057	0.639029	0.817706
AK1	1358.21	-0.175683	0.114714	-1.53148	0.125651	0.322445
AK2	6738.46	0.202062	0.0619016	3.26425	0.00109754	0.0110163
AK3	537.34	0.249634	0.119287	2.09272	0.036374	0.142789
AK4	5443.12	-0.172649	0.0863731	-1.99888	0.0456217	0.167155
AK5	392.806	-0.112688	0.0972248	-1.15905	0.246436	0.481191
AK6	141.403	0.0258244	0.164486	0.157001	0.875244	0.947196
AK7	2.91315	-0.211155	0.149784	-1.40973	0.158618	NA
AK8	25.6561	-0.151393	0.204591	-0.739976	0.459314	0.687798
AK9	102.891	0.182385	0.154752	1.17856	0.238575	0.472233
AKAP1	1099.71	0.0941624	0.104688	0.899455	0.36841	0.608609
AKAP10	588.758	0.104023	0.0976811	1.06493	0.286908	0.526685
AKAP11	1031.27	0.322752	0.11726	2.75246	0.00591502	0.0393408
AKAP12	2291.76	0.586339	0.0884476	6.62923	3.37439e-11	3.20206e-09
AKAP13	843.374	-0.0315054	0.102139	-0.308456	0.757735	0.889626
AKAP14	0	NA	NA	NA	NA	NA
AKAP17A	729.273	0.163092	0.142276	1.14631	0.251666	0.486748
AKAP2	5204.88	-0.0798632	0.0899059	-0.888298	0.37438	0.614424
AKAP3	2.75013	0.0137196	0.134172	0.102254	0.918555	NA
AKAP4	0	NA	NA	NA	NA	NA
AKAP5	31.6607	-0.171617	0.189	-0.908027	0.363864	0.604385
AKAP6	14.8673	-0.317203	0.208229	-1.52334	0.127674	0.325401
AKAP7	53.2361	0.0995869	0.191304	0.520567	0.602668	0.793472
AKAP8	959.003	0.136535	0.0724558	1.88438	0.059513	0.198882
AKAP8L	670.988	0.126373	0.0723357	1.74703	0.0806318	0.241608
AKAP9	433.874	0.258976	0.114901	2.25391	0.0242016	0.106785
AKIP1	679.528	-0.235999	0.0820681	-2.87564	0.00403203	0.0299275
AKIRIN1	1106.73	0.173494	0.0898271	1.93143	0.0534304	0.185901
AKIRIN2	719.74	-0.110447	0.135144	-0.817259	0.41378	0.650122
AKNA	526.57	0.0523834	0.159289	0.328859	0.742263	0.879951
AKNAD1	2.54007	0.0205864	0.138993	0.148111	0.882255	NA
AKR1A1	2355.55	0.110419	0.0979584	1.12721	0.259655	0.497352
AKR1B1	60725.1	-0.273625	0.0833047	-3.28463	0.00102117	0.0103883
AKR1B10	216.39	-0.00429948	0.13139	-0.0327229	0.973896	0.988526
AKR1B15	8.74671	0.0760646	0.20406	0.372755	0.709331	0.860868
AKR1C1	3.36128	0.156425	0.173334	0.902451	0.366817	NA
AKR1C2	1.04136	-0.182559	0.102857	-1.77488	0.0759176	NA
AKR1C3	25.4035	-0.480818	0.201155	-2.39029	0.0168349	0.0828257
AKR1C4	0.159384	0.0131825	0.0529531	0.248947	0.803402	NA
AKR1C6P	1.45427	0.202485	0.128578	1.5748	0.115302	NA
AKR1C8P	0.612076	0.0867356	0.0812129	1.068	0.285519	NA
AKR1D1	11.3138	0.0506031	0.208851	0.242292	0.808554	0.916071
AKR1E2	0	NA	NA	NA	NA	NA
AKR7A2	1972.41	-0.0419402	0.123996	-0.338238	0.735184	0.87587
AKR7A2P1	11.0837	0.364178	0.205521	1.77197	0.0763995	0.232881
AKR7A3	20.1612	-0.408194	0.204253	-1.99848	0.0456648	0.167227
AKR7L	22.2424	-0.0380204	0.208411	-0.18243	0.855245	0.937639
AKT1	2258.59	-0.0222808	0.136734	-0.16295	0.870558	0.944503
AKT1S1	3154.42	0.031945	0.167954	0.190201	0.849151	0.935289
AKT2	2099.79	-0.0158185	0.131023	-0.120731	0.903904	0.958491
AKT3	936.952	-0.184691	0.107526	-1.71764	0.0858623	0.251934
AKTIP	485.029	-0.149855	0.0985691	-1.5203	0.128435	0.326221
ALAD	418.073	-0.4867	0.123148	-3.95215	7.74518e-05	0.00125512
ALAS1	1273.01	-0.22011	0.0807109	-2.72714	0.00638868	0.0415817
ALAS2	1.24672	0.00251407	0.122746	0.0204819	0.983659	NA
ALB	2.0541	0.0448109	0.143087	0.313172	0.75415	NA
ALCAM	4673.9	-0.541859	0.0917216	-5.90765	3.47014e-09	2.11058e-07
ALDH16A1	153.923	0.37412	0.150443	2.4868	0.0128899	0.0689763
ALDH18A1	6423.39	0.298566	0.118122	2.52761	0.0114841	0.0636222
ALDH1A1	926.296	-0.148621	0.135434	-1.09737	0.272482	0.511689
ALDH1A2	0	NA	NA	NA	NA	NA
ALDH1A3	312.513	-0.497302	0.113958	-4.3639	1.27766e-05	0.00028138
ALDH1B1	1244.08	0.0980853	0.110213	0.889961	0.373487	0.613591
ALDH1L1	0.160055	-0.0214834	0.0529531	-0.405707	0.684958	NA
ALDH1L1-AS1	0	NA	NA	NA	NA	NA
ALDH1L1-AS2	0.218948	0.0189602	0.0529531	0.358056	0.720301	NA
ALDH1L2	54.5688	-0.971539	0.161641	-6.01049	1.84964e-09	1.21829e-07
ALDH2	883.505	-0.275263	0.114645	-2.40102	0.0163496	0.081195
ALDH3A1	0.0713647	0.00740485	0.0529531	0.139838	0.888788	NA
ALDH3A2	393.056	0.266714	0.0826251	3.22801	0.00124655	0.0122622
ALDH3B1	725.553	-0.219535	0.132689	-1.65451	0.0980248	0.274019
ALDH3B2	0	NA	NA	NA	NA	NA
ALDH4A1	366.078	-0.383018	0.137893	-2.77764	0.00547544	0.0372615
ALDH5A1	59.5273	0.250712	0.171231	1.46418	0.143146	0.349502
ALDH6A1	324.095	0.0187967	0.124692	0.150746	0.880176	0.949615
ALDH7A1	316.648	-0.0134719	0.141705	-0.0950696	0.92426	0.965182
ALDH8A1	2.70274	0.0648353	0.139843	0.463629	0.642914	NA
ALDH9A1	1078.23	0.0876889	0.0984581	0.890622	0.373132	0.613361
ALDOA	73238.5	-0.116166	0.121171	-0.958697	0.337712	0.578975
ALDOB	1.24844	-0.0518295	0.0912644	-0.567905	0.5701	NA
ALDOC	79.4443	-0.745338	0.150466	-4.95354	7.28738e-07	2.31979e-05
ALG1	1451.51	0.0882344	0.112184	0.786513	0.431567	0.666132
ALG10	155.05	-0.170399	0.130889	-1.30186	0.192966	0.417888
ALG10B	310.896	0.274943	0.125894	2.18392	0.0289679	0.121315
ALG11	69.1795	0.030179	0.194634	0.155055	0.876778	0.948157
ALG12	754.218	-0.0589666	0.133016	-0.443306	0.657545	0.829285
ALG13	854.199	0.0859891	0.101999	0.843038	0.399207	0.636568
ALG14	472.263	0.00354528	0.137778	0.0257317	0.979471	0.991024
ALG1L	0.771762	-0.081471	0.0989805	-0.823101	0.41045	NA
ALG1L2	4.20535	-0.0579384	0.178675	-0.324267	0.745736	NA
ALG1L9P	18.3436	0.086973	0.209542	0.415063	0.678096	0.842706
ALG2	1653.49	0.0933674	0.0871518	1.07132	0.284026	0.523683
ALG3	2896.52	-0.0279866	0.112874	-0.247946	0.804176	0.914116
ALG5	212.535	-0.0411141	0.131787	-0.311973	0.755061	0.888124
ALG6	444.609	0.121738	0.168779	0.721286	0.470733	0.696789
ALG8	1306.14	0.180215	0.129179	1.39509	0.16299	0.378411
ALG9	751.711	-0.0837937	0.12503	-0.670187	0.502739	0.720799
ALK	0.637884	-0.150819	0.077654	-1.9422	0.0521131	NA
ALKBH1	248.35	0.0485537	0.115851	0.419104	0.67514	0.840672
ALKBH2	456.202	0.235349	0.113659	2.07066	0.0383905	0.148462
ALKBH3	389.023	0.0725179	0.103506	0.700613	0.483544	0.707256
ALKBH3-AS1	2.53353	0.0403934	0.128164	0.315169	0.752633	NA
ALKBH4	195.704	0.116338	0.14273	0.815096	0.415017	0.650787
ALKBH5	2853.21	-0.0288949	0.136708	-0.211362	0.832605	0.927584
ALKBH6	256.518	-0.244885	0.149494	-1.63809	0.101403	0.28019
ALKBH7	723.358	-0.283231	0.179256	-1.58003	0.114099	0.302223
ALKBH8	228.316	0.227141	0.144352	1.57352	0.115599	0.305127
ALLC	0	NA	NA	NA	NA	NA
ALMS1	765.54	0.0978773	0.136373	0.71772	0.47293	0.698751
ALMS1-IT1	2.20906	-0.0541355	0.139261	-0.388734	0.697473	NA
ALMS1P	0.940532	0.0433198	0.104855	0.413141	0.679503	NA
ALOX12	28.325	0.148718	0.19887	0.747818	0.45457	0.684118
ALOX12-AS1	47.8182	0.00315558	0.18243	0.0172975	0.986199	0.993918
ALOX12B	0	NA	NA	NA	NA	NA
ALOX12P2	0.690189	0.00733896	0.0826477	0.088798	0.929242	NA
ALOX15	0.583944	0.0163912	0.0700181	0.234099	0.814908	NA
ALOX15B	0.124361	-0.0214834	0.0529531	-0.405707	0.684958	NA
ALOX15P1	0	NA	NA	NA	NA	NA
ALOX5	3.24904	0.140697	0.169169	0.831698	0.40558	NA
ALOX5AP	226.223	-0.300385	0.120081	-2.50152	0.0123662	0.0669762
ALOXE3	38.678	-0.200786	0.184132	-1.09045	0.275516	0.51463
ALPI	0	NA	NA	NA	NA	NA
ALPK1	312.689	0.0871018	0.099136	0.878609	0.379613	0.618409
ALPK2	2738.08	0.166166	0.0878333	1.89184	0.0585125	0.196785
ALPK3	821.685	0.292724	0.113879	2.57047	0.0101561	0.0583735
ALPL	0.585227	0.0440169	0.0773921	0.568752	0.569524	NA
ALPP	22.1904	0.333312	0.209303	1.59249	0.111275	0.297199
ALPPL2	0.345698	-0.0184209	0.0716256	-0.257183	0.797038	NA
ALS2	1377.9	0.0891857	0.0920014	0.969395	0.332348	0.573699
ALS2CL	116.572	-0.180498	0.186416	-0.968255	0.332917	0.574199
ALS2CR11	0.957815	-0.0387681	0.118883	-0.326104	0.744346	NA
ALS2CR12	3.86278	-0.379626	0.188397	-2.01503	0.0439011	NA
ALX1	0	NA	NA	NA	NA	NA
ALX3	4.96537	-0.210499	0.188994	-1.11379	0.265371	NA
ALX4	0.159384	0.0131825	0.0529531	0.248947	0.803402	NA
ALYREF	1799.84	-0.0136531	0.116455	-0.117239	0.906671	0.959989
AMACR	434.856	-0.0649301	0.118745	-0.546802	0.584515	0.780718
AMBN	0	NA	NA	NA	NA	NA
AMBP	63.2037	0.51361	0.198424	2.58845	0.0096408	0.0564509
AMBRA1	292.504	0.0367082	0.125453	0.292605	0.769824	0.896334
AMD1	1378.55	0.294205	0.118332	2.48626	0.0129093	0.0690544
AMDHD1	0.807833	0.059979	0.0682753	0.878488	0.379679	NA
AMDHD2	237.172	-0.317005	0.145268	-2.1822	0.0290946	0.121629
AMELX	0	NA	NA	NA	NA	NA
AMELY	0	NA	NA	NA	NA	NA
AMER1	433.665	0.356713	0.112333	3.17549	0.00149582	0.0141307
AMER2	3.53675	-0.0341899	0.156136	-0.218976	0.826669	NA
AMER3	4.92526	0.117463	0.180256	0.651644	0.514631	NA
AMFR	1159.34	-0.137121	0.0992592	-1.38144	0.167143	0.384017
AMH	352.825	0.202655	0.171798	1.17961	0.238155	0.471974
AMHR2	0.380059	0.0247378	0.0529531	0.467165	0.640382	NA
AMICA1	0	NA	NA	NA	NA	NA
AMIGO1	2.00677	0.204086	0.15727	1.29768	0.194398	NA
AMIGO2	3822.46	0.118086	0.0729974	1.61767	0.105733	0.287535
AMIGO3	303.079	-0.0210829	0.171408	-0.122998	0.902109	0.957511
AMMECR1	1466.11	0.0452337	0.0976848	0.463058	0.643323	0.820324
AMMECR1L	972.439	0.0473161	0.0708847	0.667508	0.504448	0.722303
AMN	0.139881	-0.00415046	0.0529531	-0.07838	0.937526	NA
AMN1	56.218	0.270516	0.165147	1.63803	0.101416	0.28019
AMOT	329.871	0.0960436	0.100802	0.952793	0.340695	0.58177
AMOTL1	140.837	-0.541982	0.141049	-3.84252	0.000121778	0.00181499
AMOTL2	3256	-0.0447671	0.112865	-0.396644	0.69163	0.850354
AMPD1	0	NA	NA	NA	NA	NA
AMPD2	5521.59	0.110732	0.127761	0.866714	0.386099	0.62469
AMPD3	185.415	0.338637	0.120509	2.81004	0.00495347	0.0345872
AMPH	51.2524	-0.797131	0.177931	-4.48	7.46446e-06	0.000175188
AMT	23.4873	-0.102805	0.204681	-0.50227	0.615477	0.8023
AMTN	0	NA	NA	NA	NA	NA
AMY1A	0.285459	0.0247378	0.0529531	0.467165	0.640382	NA
AMY1B	1.28861	-0.0101447	0.0882063	-0.115011	0.908437	NA
AMY1C	0	NA	NA	NA	NA	NA
AMY2A	0	NA	NA	NA	NA	NA
AMY2B	7.38775	-0.540813	0.173568	-3.11586	0.00183409	0.0164051
AMZ1	518.343	-0.291498	0.152989	-1.90535	0.0567343	0.19342
AMZ2	1702.15	0.239132	0.0963936	2.48079	0.0131092	0.0697578
AMZ2P1	83.5375	0.256381	0.171655	1.49358	0.135285	0.338284
ANAPC1	3965.89	0.25607	0.0505737	5.0633	4.12061e-07	1.44353e-05
ANAPC10	147.893	0.379324	0.169969	2.23172	0.0256334	0.111497
ANAPC11	1889	-0.26638	0.0900791	-2.95717	0.00310475	0.0245851
ANAPC13	797.534	0.367413	0.108404	3.38928	0.000700765	0.00767513
ANAPC15	644.84	-0.0032191	0.0989943	-0.032518	0.974059	0.988584
ANAPC16	1244.18	0.147016	0.118758	1.23795	0.215734	0.446558
ANAPC1P1	1.40656	0.05111	0.0915244	0.558431	0.57655	NA
ANAPC2	702.741	0.0780297	0.138312	0.564159	0.572646	0.773467
ANAPC4	262.061	0.089281	0.140801	0.634093	0.52602	0.738334
ANAPC5	2200.64	0.175729	0.077413	2.27001	0.0232067	0.103916
ANAPC7	1448.61	0.157997	0.0937202	1.68583	0.0918279	0.262814
ANG	44.1585	-0.566503	0.177258	-3.19592	0.00139384	0.0133527
ANGEL1	503.661	0.260601	0.0956908	2.72336	0.0064621	0.0419259
ANGEL2	829.807	0.237232	0.113994	2.08109	0.0374256	0.145756
ANGPT1	0	NA	NA	NA	NA	NA
ANGPT2	16.4247	0.195325	0.210551	0.927686	0.35357	0.594987
ANGPT4	0.227728	-0.0186222	0.0575732	-0.323453	0.746352	NA
ANGPTL1	0.936087	0.0480932	0.109638	0.438654	0.660912	NA
ANGPTL2	10.4766	0.293095	0.208695	1.40442	0.160195	0.3745
ANGPTL3	0	NA	NA	NA	NA	NA
ANGPTL4	14.0706	-0.15051	0.210887	-0.713699	0.475413	0.700668
ANGPTL5	0.860282	0.0418185	0.0866712	0.482495	0.629454	NA
ANGPTL6	0.89382	0.0483776	0.0934992	0.517411	0.604869	NA
ANGPTL7	0.810207	0.0106461	0.0929937	0.114481	0.908856	NA
ANHX	0	NA	NA	NA	NA	NA
ANK1	2.65099	0.178255	0.171592	1.03883	0.298885	NA
ANK2	38.6926	-0.164972	0.172672	-0.955403	0.339374	0.580363
ANK3	107.048	1.39413	0.147753	9.43555	3.8896e-21	1.463e-18
ANKAR	59.5462	0.203597	0.186241	1.09319	0.274312	0.513588
ANKDD1A	17.2498	0.0501926	0.209145	0.239989	0.810339	0.916819
ANKDD1B	2.82986	0.17644	0.134824	1.30867	0.190645	NA
ANKEF1	357.693	0.301785	0.0872868	3.4574	0.000545412	0.00625648
ANKFN1	0	NA	NA	NA	NA	NA
ANKFY1	1993.29	-0.0184612	0.0953321	-0.193652	0.846449	0.934447
ANKH	751.231	-0.0231524	0.0891162	-0.2598	0.795018	0.90966
ANKHD1	700.516	-0.145162	0.138895	-1.04512	0.295965	0.537377
ANKHD1-EIF4EBP3	817.809	0.320514	0.14482	2.21319	0.0268848	0.115261
ANKIB1	1738.7	-0.289201	0.0816616	-3.54146	0.000397914	0.00487769
ANKK1	1.12782	-0.0535313	0.0971437	-0.551053	0.581597	NA
ANKLE1	47.1864	0.0638749	0.175466	0.364031	0.715835	0.86436
ANKLE2	2600.06	-0.02319	0.0778854	-0.297745	0.765898	0.894139
ANKMY1	161.991	0.244126	0.157898	1.5461	0.122081	0.316278
ANKMY2	632.914	-0.399795	0.125319	-3.19022	0.00142163	0.0135596
ANKRA2	82.6854	-0.0650211	0.148243	-0.438612	0.660943	0.831442
ANKRD1	349.347	-0.0368341	0.135139	-0.272564	0.785189	0.90483
ANKRD10	827.514	0.0172582	0.0853371	0.202236	0.839733	0.931057
ANKRD11	2791.5	0.131099	0.118569	1.10568	0.268864	0.507366
ANKRD12	204.148	0.1979	0.146924	1.34696	0.177995	0.399374
ANKRD13A	1041.82	-0.370965	0.0835613	-4.43944	9.01946e-06	0.000206926
ANKRD13B	247.864	0.0428858	0.139626	0.307149	0.75873	0.890136
ANKRD13C	816.429	0.0374716	0.076916	0.487175	0.626134	0.808887
ANKRD13D	516.683	-0.220551	0.146477	-1.50571	0.132143	0.332266
ANKRD16	223.107	0.393077	0.130341	3.01577	0.00256328	0.0212142
ANKRD17	1828.81	0.287533	0.0648388	4.43459	9.22492e-06	0.000210963
ANKRD18A	37.1673	-0.0241237	0.1996	-0.12086	0.903802	0.958491
ANKRD18B	13.4516	0.400813	0.206831	1.93788	0.0526381	0.184266
ANKRD18DP	2.15128	0.111684	0.150932	0.739961	0.459324	NA
ANKRD19P	12.5432	-0.219757	0.207643	-1.05834	0.289901	0.52973
ANKRD2	21.5481	-0.584683	0.200743	-2.91259	0.00358449	0.0274267
ANKRD20A1	0.221069	0.0016272	0.0529531	0.0307291	0.975486	NA
ANKRD20A11P	3.42013	-0.197684	0.1638	-1.20686	0.227486	NA
ANKRD20A12P	12.1642	0.523673	0.210876	2.48332	0.0130165	0.0693936
ANKRD20A19P	5.7805	-0.0790875	0.201832	-0.391849	0.69517	NA
ANKRD20A2	0.0621804	-0.00992813	0.0529531	-0.187489	0.851277	NA
ANKRD20A3	0.663878	-0.0915366	0.0760319	-1.20392	0.228619	NA
ANKRD20A4	0	NA	NA	NA	NA	NA
ANKRD20A5P	14.9994	0.385577	0.210807	1.82905	0.0673921	0.215344
ANKRD20A8P	1.49051	0.0816042	0.126183	0.646715	0.517816	NA
ANKRD20A9P	425.541	0.0542964	0.105459	0.514858	0.606652	0.796005
ANKRD22	0.562918	-0.0578946	0.0879895	-0.657972	0.510556	NA
ANKRD23	53.3125	0.339094	0.173169	1.95817	0.0502106	0.178789
ANKRD24	0.542381	0.0445701	0.0791645	0.563006	0.573431	NA
ANKRD26	81.5554	0.257831	0.185864	1.38721	0.165379	0.381739
ANKRD26P1	0.573006	-0.0180448	0.0701493	-0.257235	0.796997	NA
ANKRD26P3	0	NA	NA	NA	NA	NA
ANKRD27	1128.79	-0.092572	0.0782288	-1.18335	0.236671	0.471067
ANKRD28	781.454	-0.0388652	0.103459	-0.375658	0.707171	0.859929
ANKRD29	73.3623	0.126151	0.155379	0.811894	0.416853	0.652725
ANKRD30A	0	NA	NA	NA	NA	NA
ANKRD30B	3.3302	0.0766477	0.181592	0.422088	0.672961	NA
ANKRD30BL	0	NA	NA	NA	NA	NA
ANKRD30BP2	59.5328	0.0540433	0.191414	0.282337	0.777685	0.900647
ANKRD30BP3	0.272593	0.0016272	0.0529531	0.0307291	0.975486	NA
ANKRD31	5.08998	0.140654	0.173687	0.809816	0.418046	NA
ANKRD33	0	NA	NA	NA	NA	NA
ANKRD33B	1750.78	0.00619795	0.106225	0.0583474	0.953472	0.980218
ANKRD34A	20.1019	0.180173	0.206757	0.871425	0.383522	0.622361
ANKRD34B	0.436101	0.0482672	0.0669226	0.721239	0.470762	NA
ANKRD34C	0	NA	NA	NA	NA	NA
ANKRD34C-AS1	0	NA	NA	NA	NA	NA
ANKRD35	0	NA	NA	NA	NA	NA
ANKRD36	126.87	-0.242449	0.150095	-1.6153	0.106245	0.288427
ANKRD36B	114.826	-0.0969034	0.172192	-0.562762	0.573597	0.77431
ANKRD36BP1	470.189	-0.127058	0.164596	-0.771937	0.440152	0.673492
ANKRD36BP2	4.27726	-0.588112	0.178775	-3.28968	0.00100301	NA
ANKRD36C	43.3086	0.0348684	0.202763	0.171966	0.863464	0.941308
ANKRD37	10.8637	-0.445307	0.206162	-2.15999	0.0307738	0.126868
ANKRD39	630.146	-0.0779303	0.0744892	-1.0462	0.295471	0.536889
ANKRD40	1817.84	-0.000500343	0.0689253	-0.00725921	0.994208	0.99762
ANKRD42	280.319	0.169775	0.095463	1.77844	0.0753315	0.230856
ANKRD44	106.318	-0.272601	0.144453	-1.88712	0.0591436	0.197985
ANKRD44-IT1	3.01859	0.116177	0.17487	0.664359	0.50646	NA
ANKRD45	3.67801	0.0896454	0.163277	0.549037	0.58298	NA
ANKRD46	131.685	0.355829	0.158854	2.23998	0.0250923	0.109548
ANKRD49	106.044	-0.00951773	0.138517	-0.0687116	0.945219	0.976157
ANKRD50	315.31	-0.133182	0.122976	-1.08299	0.278812	0.51903
ANKRD52	4525	-0.0885591	0.128531	-0.689008	0.490818	0.712292
ANKRD53	1.14228	-0.0727759	0.105281	-0.691256	0.489405	NA
ANKRD54	415.227	-0.0846607	0.138228	-0.612473	0.540225	0.749611
ANKRD55	0.519335	-0.0271829	0.0697868	-0.389513	0.696897	NA
ANKRD6	0.760257	0.0639983	0.085503	0.748492	0.454164	NA
ANKRD60	3.04264	0.0395308	0.158908	0.248766	0.803542	NA
ANKRD61	19.1568	0.211072	0.207646	1.0165	0.309391	0.549678
ANKRD62	6.42579	0.0192849	0.180879	0.106618	0.915092	NA
ANKRD62P1-PARP4P3	0	NA	NA	NA	NA	NA
ANKRD63	0	NA	NA	NA	NA	NA
ANKRD65	23.7693	-0.0822026	0.206684	-0.397722	0.690835	0.85019
ANKRD66	0	NA	NA	NA	NA	NA
ANKRD7	10.9294	0.0798209	0.204274	0.390755	0.695978	0.853346
ANKRD9	51.9033	-0.0255064	0.167154	-0.152593	0.878719	0.949251
ANKS1A	439.639	-0.0782736	0.12506	-0.625889	0.531388	0.742522
ANKS1B	8.52284	0.0644137	0.193641	0.332645	0.739402	0.87842
ANKS3	461.463	0.102133	0.148609	0.687258	0.49192	0.71295
ANKS4B	32.9323	-0.0810292	0.195439	-0.4146	0.678435	0.842931
ANKS6	1277.23	-0.0282074	0.105573	-0.267183	0.789328	0.907121
ANKUB1	0	NA	NA	NA	NA	NA
ANKZF1	546.264	-0.0681226	0.100085	-0.680645	0.496096	0.715871
ANLN	6078.48	0.105533	0.116805	0.903492	0.366265	0.606256
ANO1	0.115773	0.00740485	0.0529531	0.139838	0.888788	NA
ANO10	413.736	-0.488407	0.0902426	-5.41216	6.22705e-08	2.73856e-06
ANO1-AS2	0.0777011	0.00740485	0.0529531	0.139838	0.888788	NA
ANO2	18.1881	0.271466	0.209443	1.29613	0.194929	0.420166
ANO3	0.346094	-0.0398745	0.0638008	-0.624985	0.531981	NA
ANO4	1.32952	0.14378	0.134984	1.06517	0.286801	NA
ANO5	0	NA	NA	NA	NA	NA
ANO6	3192.49	-0.164368	0.0884428	-1.85847	0.0631026	0.206437
ANO7	84.0217	-0.221937	0.171741	-1.29228	0.196261	0.421222
ANO8	143.911	-0.646045	0.119541	-5.40436	6.50395e-08	2.83418e-06
ANO9	33.0983	-0.292965	0.205182	-1.42783	0.153341	0.364796
ANOS1	0.155233	-0.00415046	0.0529531	-0.07838	0.937526	NA
ANP32A	2234.19	0.17649	0.0874126	2.01904	0.0434825	0.162186
ANP32A-IT1	20.6488	-0.127114	0.209984	-0.605352	0.544945	0.753279
ANP32AP1	0	NA	NA	NA	NA	NA
ANP32B	10091.8	0.175011	0.0779421	2.24539	0.024743	0.108611
ANP32C	0.566457	0.0641572	0.0706803	0.90771	0.364031	NA
ANP32D	0.158888	0.0131825	0.0529531	0.248947	0.803402	NA
ANP32E	1217.92	0.241838	0.143985	1.67961	0.0930329	0.265043
ANPEP	9.4323	-0.0598124	0.206817	-0.289204	0.772426	0.897657
ANTXR1	113.135	-0.21082	0.135515	-1.55569	0.119783	0.312415
ANTXR2	267.335	-0.267264	0.123525	-2.16363	0.0304924	0.126108
ANTXRL	0	NA	NA	NA	NA	NA
ANTXRLP1	1.69945	-0.025878	0.123662	-0.209263	0.834243	NA
ANXA1	7182.17	-0.77675	0.0993862	-7.81548	5.47559e-15	9.56955e-13
ANXA10	9.58292	-0.0791658	0.210115	-0.376774	0.706341	0.859358
ANXA11	4600.71	-0.508317	0.124523	-4.08213	4.46255e-05	0.000792338
ANXA13	0.815451	-0.0280976	0.1014	-0.277097	0.781705	NA
ANXA2	34011.9	-0.639618	0.109609	-5.83546	5.36418e-09	3.11668e-07
ANXA2P1	2.80512	-0.0196907	0.140598	-0.140049	0.888621	NA
ANXA2P2	93.7186	-0.610896	0.157847	-3.87019	0.000108752	0.00165713
ANXA2P3	11.6587	-0.27057	0.208294	-1.29898	0.19395	0.418801
ANXA2R	42.8726	-0.202495	0.183008	-1.10648	0.268517	0.507057
ANXA3	1477.42	-0.258398	0.132491	-1.95031	0.0511392	0.180924
ANXA4	2959.17	-0.322637	0.0947953	-3.40351	0.000665251	0.00734241
ANXA5	9489.86	0.0128533	0.0791233	0.162447	0.870954	0.944718
ANXA6	3016.66	-0.893791	0.0754581	-11.8449	2.28799e-32	2.04389e-29
ANXA7	5273.01	-0.145973	0.0660933	-2.20859	0.0272032	0.116252
ANXA8	107.739	-0.723094	0.18663	-3.87448	0.000106851	0.0016334
ANXA8L1	126.837	-0.786909	0.187527	-4.19624	2.71385e-05	0.000525597
ANXA9	5.06597	-0.272112	0.200459	-1.35744	0.174641	NA
AOAH	213.489	0.152452	0.124711	1.22245	0.221539	0.452869
AOAH-IT1	1.07685	0.0831001	0.0901692	0.921601	0.356737	NA
AOC1	0.0962829	0.00740485	0.0529531	0.139838	0.888788	NA
AOC2	26.5786	0.289624	0.192532	1.50429	0.132506	0.332907
AOC3	2.98807	-0.223211	0.165576	-1.34809	0.17763	NA
AOC4P	4.54463	0.218014	0.165734	1.31544	0.188361	NA
AOX1	122.718	0.17984	0.130302	1.38018	0.16753	0.384572
AOX2P	1.85497	0.0614128	0.141248	0.434786	0.663718	NA
AP1AR	211.344	0.0510375	0.15186	0.336082	0.736809	0.876877
AP1B1	3484.64	0.140734	0.122378	1.14999	0.250146	0.484792
AP1B1P1	0.079692	0.00740485	0.0529531	0.139838	0.888788	NA
AP1G1	2757.61	0.110571	0.0771443	1.4333	0.151771	0.36303
AP1G2	744.945	-0.365412	0.118247	-3.09025	0.00199987	0.0175363
AP1M1	3646.63	-0.353187	0.114555	-3.08313	0.00204837	0.0178957
AP1M2	745.506	-0.657763	0.092801	-7.08788	1.36182e-12	1.72252e-10
AP1S1	2973.24	-0.188901	0.0908037	-2.08032	0.0374964	0.145992
AP1S2	703.548	0.120743	0.108772	1.11006	0.266973	0.505411
AP1S3	751.313	-0.0868771	0.124448	-0.6981	0.485115	0.7087
AP2A1	2389.76	-0.139264	0.141987	-0.980826	0.326679	0.567838
AP2A2	1147.11	-0.0976045	0.0935481	-1.04336	0.296781	0.538242
AP2B1	10372.5	-0.277622	0.0680925	-4.07714	4.55937e-05	0.000806523
AP2M1	11902.4	-0.164049	0.0835947	-1.96244	0.0497117	0.177633
AP2S1	5268.23	-0.15872	0.0852081	-1.86274	0.0624989	0.204978
AP3B1	833.662	-0.119973	0.0843853	-1.42172	0.155106	0.366981
AP3B2	2.09866	0.0426351	0.127704	0.333859	0.738486	NA
AP3D1	3956.4	0.0206367	0.123392	0.167245	0.867178	0.943173
AP3M1	3516.16	0.0737278	0.114892	0.641711	0.521061	0.73469
AP3M2	452.293	0.214286	0.0971946	2.20471	0.0274744	0.117082
AP3S1	2447.6	-0.290117	0.103707	-2.79745	0.0051507	0.0356163
AP3S2	633.745	0.0921261	0.182857	0.503815	0.614391	0.801481
AP4B1	680.664	0.163238	0.110913	1.47176	0.141084	0.347077
AP4B1-AS1	89.6852	0.0676368	0.173179	0.39056	0.696122	0.853346
AP4E1	273.835	-0.0618332	0.114898	-0.538156	0.59047	0.784736
AP4M1	265.439	-0.177537	0.153235	-1.15859	0.246623	0.481476
AP4S1	67.4013	0.16514	0.156283	1.05667	0.29066	0.530712
AP5B1	544.71	0.0969851	0.106384	0.911647	0.361954	0.602745
AP5M1	344.059	0.0547661	0.14801	0.370016	0.71137	0.861882
AP5S1	211.684	-0.134896	0.155067	-0.869926	0.384341	0.623171
AP5Z1	689.617	-0.201937	0.164057	-1.23089	0.218363	0.449443
APAF1	456.922	-0.126222	0.091052	-1.38626	0.165666	0.382099
APBA1	2.53228	-0.178649	0.156269	-1.14322	0.252949	NA
APBA2	0.380059	0.0247378	0.0529531	0.467165	0.640382	NA
APBA3	399.136	0.00269649	0.159023	0.0169566	0.986471	0.994122
APBB1	3.7986	0.0718023	0.192611	0.372783	0.70931	NA
APBB1IP	2919.98	-0.154591	0.089276	-1.73161	0.0833437	0.247041
APBB2	1546.37	0.0911908	0.0800932	1.13856	0.254887	0.491183
APBB3	218.843	-0.0218364	0.11657	-0.187324	0.851406	0.936016
APC	580.402	-0.100835	0.122924	-0.820299	0.412046	0.648438
APC2	152.12	0.0106046	0.142152	0.0746004	0.940533	0.974274
APCDD1	0	NA	NA	NA	NA	NA
APCDD1L	325.766	-1.20863	0.175831	-6.87379	6.25191e-12	6.66855e-10
APCDD1L-AS1	440.357	-0.447759	0.14283	-3.13491	0.00171908	0.0156132
APCS	0	NA	NA	NA	NA	NA
APEH	1048.38	-0.27952	0.133237	-2.09791	0.0359128	0.141395
APELA	0.808236	0.154333	0.105357	1.46485	0.142962	NA
APEX1	3391.57	0.327127	0.050411	6.4892	8.62949e-11	7.4302e-09
APEX2	1415.53	0.132344	0.117452	1.1268	0.259828	0.497485
APH1A	4872.84	-0.180363	0.112162	-1.60806	0.107821	0.291157
APH1B	122.974	-0.709143	0.14927	-4.75073	2.02685e-06	5.71814e-05
API5	2099.26	0.284634	0.122219	2.32887	0.0198657	0.0925794
APIP	470.612	0.0226315	0.117146	0.193191	0.846809	0.934705
APITD1	600.127	0.419073	0.119748	3.49962	0.000465914	0.00549448
APITD1-CORT	158.064	0.0307616	0.169752	0.181215	0.856199	0.937657
APLF	90.1605	-0.0461743	0.137083	-0.336834	0.736242	0.87669
APLN	60.4351	-0.458901	0.167249	-2.74382	0.00607297	0.0400928
APLNR	0	NA	NA	NA	NA	NA
APLP1	27.0504	-0.0785123	0.203536	-0.385741	0.699688	0.855554
APLP2	12274.5	-0.178151	0.0838719	-2.12409	0.0336627	0.135114
APMAP	3296.9	-0.351548	0.106453	-3.30237	0.000958709	0.00985106
APOA1	1.58035	-0.209183	0.121734	-1.71837	0.0857297	NA
APOA1-AS	0.663373	0.039148	0.0956606	0.409238	0.682365	NA
APOA1BP	2139.26	-0.0244836	0.0933141	-0.262378	0.79303	0.908745
APOA2	0	NA	NA	NA	NA	NA
APOA4	0	NA	NA	NA	NA	NA
APOA5	0	NA	NA	NA	NA	NA
APOB	0	NA	NA	NA	NA	NA
APOBEC1	0	NA	NA	NA	NA	NA
APOBEC2	2.14743	-0.0480734	0.125756	-0.382275	0.702257	NA
APOBEC3A	25.7986	-0.0153585	0.209329	-0.07337	0.941512	0.974723
APOBEC3A_B	0	NA	NA	NA	NA	NA
APOBEC3B	2587.02	0.277722	0.0842355	3.29697	0.000977332	0.0100136
APOBEC3B-AS1	253.754	0.219107	0.12234	1.79097	0.0732982	0.227385
APOBEC3C	358.257	-0.173229	0.124244	-1.39427	0.163238	0.378636
APOBEC3D	16.8102	-0.23377	0.20481	-1.1414	0.253705	0.489896
APOBEC3F	150.245	-0.0784867	0.141705	-0.553872	0.579666	0.777731
APOBEC3G	107.151	0.025399	0.162491	0.156311	0.875788	0.947445
APOBEC3H	2.28609	0.188842	0.133785	1.41153	0.158087	NA
APOBEC4	0	NA	NA	NA	NA	NA
APOBR	0.311448	-0.0284128	0.0540415	-0.525759	0.599056	NA
APOC1	7.2366	-0.41375	0.202637	-2.04183	0.0411689	0.156123
APOC1P1	4.22051	0.0549208	0.158192	0.347177	0.728458	NA
APOC2	0	NA	NA	NA	NA	NA
APOC3	0	NA	NA	NA	NA	NA
APOC4	1.1769	-0.0962531	0.113326	-0.849345	0.395689	NA
APOC4-APOC2	0	NA	NA	NA	NA	NA
APOD	0	NA	NA	NA	NA	NA
APOE	1.50773	-0.0036006	0.128993	-0.027913	0.977732	NA
APOF	3.47316	-0.00633645	0.181523	-0.0349072	0.972154	NA
APOH	11.172	0.145494	0.209853	0.693312	0.488114	0.710449
APOL1	16022.2	-0.466921	0.0796187	-5.86446	4.50595e-09	2.70603e-07
APOL2	2460.16	-0.51291	0.0936105	-5.47919	4.27286e-08	1.95744e-06
APOL3	70.6461	0.0804643	0.150006	0.536408	0.591676	0.785367
APOL4	74.2797	0.311635	0.162102	1.92246	0.0545474	0.188594
APOL5	0	NA	NA	NA	NA	NA
APOL6	1240.12	-0.387432	0.0744724	-5.20235	1.96784e-07	7.46055e-06
APOLD1	163.372	0.30003	0.140703	2.13236	0.0329774	0.133036
APOM	46.2498	0.351144	0.189863	1.84946	0.0643911	0.209111
APOO	638.336	0.295039	0.0976639	3.02097	0.00251969	0.0209019
APOOL	302.586	0.270106	0.157545	1.71447	0.0864426	0.253129
APOOP5	1.05954	0.0672408	0.096209	0.698904	0.484612	NA
APOPT1	418.103	-0.319188	0.0846524	-3.77058	0.000162871	0.00230922
APP	21881.7	-0.200249	0.064798	-3.09036	0.00199912	0.0175363
APPBP2	693.534	0.142553	0.106427	1.33944	0.180426	0.402376
APPL1	891.342	-0.196887	0.103942	-1.8942	0.058199	0.196606
APPL2	945.531	0.232391	0.0945137	2.45881	0.0139397	0.0729067
APRT	2977.23	0.039135	0.159866	0.244799	0.806612	0.915309
APTR	210.152	-0.317771	0.111695	-2.84499	0.00444122	0.0320377
APTX	570.544	0.125807	0.0979134	1.28488	0.198833	0.424358
AQP1	2.98635	-0.312943	0.163177	-1.91781	0.0551355	NA
AQP10	0	NA	NA	NA	NA	NA
AQP11	31.5215	0.0821041	0.192381	0.426779	0.66954	0.83735
AQP12A	0	NA	NA	NA	NA	NA
AQP12B	0	NA	NA	NA	NA	NA
AQP2	0	NA	NA	NA	NA	NA
AQP3	3.93269	-0.0893189	0.169304	-0.527564	0.597802	NA
AQP4	0.52456	0.00375311	0.0609301	0.061597	0.950884	NA
AQP4-AS1	2.98767	-0.0382495	0.166667	-0.229497	0.818483	NA
AQP5	0	NA	NA	NA	NA	NA
AQP6	7.16478	0.0755379	0.193244	0.390893	0.695876	0.853346
AQP7	0.47498	0.00964803	0.076098	0.126784	0.899111	NA
AQP7P1	12.9755	0.506624	0.210442	2.40743	0.0160654	0.0803157
AQP7P3	26.3719	0.295371	0.208326	1.41783	0.156239	0.368624
AQP8	0	NA	NA	NA	NA	NA
AQP9	0.309861	-0.0137067	0.0620261	-0.220982	0.825106	NA
AQR	1371.32	0.239173	0.0968513	2.46949	0.0135306	0.0714679
AR	1.16216	0.0934926	0.109082	0.857083	0.391399	NA
ARAF	2309.02	-0.0721896	0.126254	-0.571782	0.567469	0.769427
ARAP1	404.505	0.0343466	0.171446	0.200335	0.841219	0.932057
ARAP2	39.4232	0.423787	0.19604	2.16173	0.0306388	0.126457
ARAP3	339.255	0.0740552	0.115346	0.642024	0.520858	0.734546
ARC	0.32712	-0.0107185	0.054985	-0.194936	0.845443	NA
ARCN1	9161.43	0.131972	0.0722186	1.82739	0.0676413	0.215851
AREG	386.893	0.628855	0.117001	5.37479	7.66708e-08	3.27926e-06
AREL1	1041.84	-0.048737	0.0709549	-0.686873	0.492163	0.71295
ARF1	18948.2	0.0157019	0.0936322	0.167697	0.866821	0.943173
ARF3	3713.24	-0.0535417	0.0738547	-0.724959	0.468477	0.69424
ARF4	6661.53	-0.025755	0.102418	-0.25147	0.801451	0.91284
ARF5	6330.32	-0.266059	0.146975	-1.81023	0.0702597	0.221145
ARF6	1347.94	0.0891557	0.103901	0.858081	0.390848	0.628872
ARFGAP1	1458.48	0.169325	0.158446	1.06866	0.285222	0.524939
ARFGAP2	455.504	0.19643	0.120522	1.62983	0.103138	0.283487
ARFGAP3	1643.13	-0.0602118	0.103924	-0.579382	0.562331	0.765996
ARFGEF1	1313.81	0.0637627	0.0861304	0.740304	0.459116	0.687783
ARFGEF2	2457.62	0.109706	0.0533107	2.05786	0.0396034	0.15196
ARFGEF3	403.65	-0.0408842	0.118519	-0.344959	0.730125	0.873171
ARFIP1	355.983	0.0912675	0.101916	0.895513	0.370513	0.611024
ARFIP2	1705.11	0.171391	0.134977	1.26978	0.204164	0.431609
ARFRP1	348.988	-0.0477628	0.150777	-0.316778	0.751412	0.885477
ARG1	0.0962829	0.00740485	0.0529531	0.139838	0.888788	NA
ARG2	91.3275	0.0725564	0.151034	0.480396	0.630946	0.812369
ARGFX	28.3386	0.19315	0.20448	0.944592	0.344867	0.586389
ARGFXP2	5.11274	-0.00297502	0.16667	-0.0178498	0.985759	NA
ARGLU1	883.661	0.0324169	0.119188	0.271981	0.785636	0.905062
ARHGAP1	5979.93	-0.207844	0.129355	-1.60677	0.108106	0.291484
ARHGAP10	252.837	0.00187493	0.101612	0.018452	0.985278	0.993531
ARHGAP11A	1263.79	0.0435527	0.107515	0.405085	0.685415	0.846999
ARHGAP11B	104.04	0.122558	0.182013	0.673344	0.500729	0.719335
ARHGAP12	421.458	-0.0890672	0.103472	-0.860785	0.389356	0.627937
ARHGAP15	0.160055	-0.0214834	0.0529531	-0.405707	0.684958	NA
ARHGAP17	1149.73	-0.0552984	0.11523	-0.479894	0.631303	0.812666
ARHGAP18	348.354	0.189829	0.138903	1.36662	0.171743	0.390795
ARHGAP19	434.168	0.273865	0.11439	2.39413	0.0166597	0.0822793
ARHGAP19-SLIT1	0	NA	NA	NA	NA	NA
ARHGAP20	0	NA	NA	NA	NA	NA
ARHGAP21	2428.22	-0.368263	0.109097	-3.37556	0.00073665	0.00799464
ARHGAP22	165.44	-0.217846	0.167695	-1.29906	0.193923	0.418801
ARHGAP23	502.842	-0.245155	0.115283	-2.12654	0.033458	0.134519
ARHGAP24	47.0082	0.721874	0.174788	4.13	3.62761e-05	0.00066559
ARHGAP25	0	NA	NA	NA	NA	NA
ARHGAP26	735.566	0.290081	0.112163	2.58624	0.00970287	0.0566748
ARHGAP26-AS1	0	NA	NA	NA	NA	NA
ARHGAP26-IT1	0.248722	-0.0445941	0.0529531	-0.842142	0.399708	NA
ARHGAP27	314.257	-0.403781	0.120378	-3.35428	0.000795707	0.00848101
ARHGAP28	270.32	-0.0879599	0.148524	-0.592227	0.553699	0.760013
ARHGAP29	3817.69	0.0481794	0.114907	0.419289	0.675005	0.840672
ARHGAP30	5.39615	0.11496	0.185866	0.61851	0.536239	NA
ARHGAP31	1027.87	-0.344395	0.112494	-3.06145	0.00220271	0.018841
ARHGAP31-AS1	12.3611	0.297644	0.210681	1.41277	0.157722	0.370576
ARHGAP32	741.234	0.0797304	0.0935988	0.851832	0.394307	0.632245
ARHGAP33	432.395	-0.251684	0.158768	-1.58523	0.112914	0.300033
ARHGAP35	2455.3	-0.194944	0.0885227	-2.2022	0.0276515	0.117381
ARHGAP36	0	NA	NA	NA	NA	NA
ARHGAP39	47.7338	0.319912	0.179426	1.78297	0.0745904	0.229668
ARHGAP4	3.29897	0.0454403	0.166426	0.273037	0.784825	NA
ARHGAP40	0.233103	0.0189602	0.0529531	0.358056	0.720301	NA
ARHGAP42	262.198	0.187948	0.113837	1.65103	0.0987328	0.275193
ARHGAP44	4.4735	0.247893	0.174601	1.41977	0.155675	NA
ARHGAP5	929.65	0.140856	0.122709	1.14788	0.251017	0.486149
ARHGAP5-AS1	89.3098	0.260728	0.151461	1.72142	0.085175	0.250701
ARHGAP6	88.0729	0.182826	0.135785	1.34644	0.178161	0.399631
ARHGAP8	4.4143	-0.0761779	0.170941	-0.445638	0.655859	NA
ARHGAP9	0.406153	0.0323304	0.0810838	0.398728	0.690094	NA
ARHGDIA	8327.37	-0.430842	0.15257	-2.8239	0.00474435	0.0334704
ARHGDIB	207.012	-0.22477	0.134706	-1.66859	0.0951977	0.269171
ARHGDIG	0	NA	NA	NA	NA	NA
ARHGEF1	1477.22	0.0335307	0.14159	0.236815	0.8128	0.918659
ARHGEF10	1271.04	-0.033819	0.100484	-0.336561	0.736448	0.876806
ARHGEF10L	181.081	-0.206541	0.176384	-1.17097	0.241611	0.475717
ARHGEF11	1498.27	0.0711821	0.124838	0.570195	0.568545	0.770477
ARHGEF12	1850.77	0.200473	0.0565482	3.54517	0.000392362	0.00482619
ARHGEF15	0	NA	NA	NA	NA	NA
ARHGEF16	150.109	-1.27282	0.120712	-10.5443	5.39695e-26	3.21411e-23
ARHGEF17	955.69	-0.00698432	0.136252	-0.0512603	0.959118	0.982576
ARHGEF18	468.319	0.0703425	0.13177	0.533828	0.593461	0.786785
ARHGEF19	178.49	0.0463583	0.177811	0.260717	0.794311	0.909581
ARHGEF2	1063.6	-0.105401	0.129661	-0.812896	0.416278	0.652111
ARHGEF25	17.3316	0.191139	0.208894	0.915002	0.36019	0.601239
ARHGEF26	3.40117	0.0539174	0.144443	0.373278	0.708941	NA
ARHGEF26-AS1	102.154	0.139895	0.182809	0.76525	0.444123	0.676526
ARHGEF28	294.224	0.0511384	0.106116	0.481909	0.629871	0.811796
ARHGEF3	125.654	-0.266167	0.122961	-2.16466	0.0304139	0.125929
ARHGEF33	0.811528	-0.00697363	0.101401	-0.0687726	0.945171	NA
ARHGEF34P	321.976	-0.585688	0.183571	-3.19053	0.00142014	0.0135592
ARHGEF35	416.62	-0.429416	0.133748	-3.21064	0.00132438	0.012864
ARHGEF37	68.0376	0.437912	0.176056	2.48734	0.0128702	0.0689222
ARHGEF38	0.362966	-0.0189535	0.0726216	-0.26099	0.7941	NA
ARHGEF38-IT1	0	NA	NA	NA	NA	NA
ARHGEF39	662.532	0.265082	0.0770202	3.44172	0.000578031	0.00656219
ARHGEF3-AS1	0	NA	NA	NA	NA	NA
ARHGEF4	0.326116	0.0106209	0.0631935	0.168069	0.866529	NA
ARHGEF40	628.948	-0.0396869	0.143856	-0.275878	0.782641	0.903455
ARHGEF5	1691.2	-0.427871	0.128799	-3.32201	0.000893713	0.00930359
ARHGEF6	654.152	-0.211504	0.0950613	-2.22492	0.0260868	0.113047
ARHGEF7	1540.23	0.00473457	0.0698	0.0678305	0.945921	0.97667
ARHGEF7-AS1	0	NA	NA	NA	NA	NA
ARHGEF7-AS2	0	NA	NA	NA	NA	NA
ARHGEF9	271.841	-0.0566441	0.105504	-0.536893	0.591342	0.785251
ARHGEF9-IT1	0	NA	NA	NA	NA	NA
ARID1A	3211.81	-0.0886521	0.121721	-0.72832	0.466418	0.692769
ARID1B	1481.07	0.00493111	0.110419	0.0446582	0.96438	0.984456
ARID2	372.739	0.275328	0.121886	2.2589	0.0238895	0.105811
ARID3A	58.6433	-0.479326	0.197134	-2.43147	0.0150376	0.0764969
ARID3B	400.466	-0.161254	0.156745	-1.02876	0.303591	0.544787
ARID3C	0.206528	0.0018085	0.0557745	0.0324253	0.974133	NA
ARID4A	93.2287	0.0891445	0.152457	0.584719	0.558737	0.763555
ARID4B	270.371	0.0166989	0.109984	0.151831	0.87932	0.949425
ARID5A	218.719	0.0169015	0.14836	0.113922	0.909299	0.960835
ARID5B	260.782	0.187418	0.116536	1.60824	0.107783	0.291142
ARIH1	918.94	0.290819	0.112404	2.58726	0.00967433	0.0566005
ARIH2	952.658	-0.10222	0.0879585	-1.16214	0.245179	0.479719
ARIH2OS	21.1394	-0.179301	0.202698	-0.884571	0.376388	0.615669
ARL1	1208.93	0.278925	0.0935592	2.98126	0.00287061	0.0231805
ARL10	0.425277	-0.0269169	0.0583448	-0.461342	0.644553	NA
ARL11	8.99825	-0.0448494	0.195891	-0.228951	0.818907	0.922274
ARL13A	0.708316	-0.0511457	0.0992528	-0.515307	0.606339	NA
ARL13B	369.099	-0.0270245	0.11884	-0.227402	0.820111	0.922814
ARL14	0.351828	-0.0189281	0.0725744	-0.260809	0.79424	NA
ARL14EP	121.618	0.56695	0.157067	3.60961	0.00030666	0.00390711
ARL14EPL	42.264	-0.123842	0.179151	-0.691273	0.489394	0.71146
ARL15	51.6233	0.054731	0.203889	0.268436	0.788364	0.906888
ARL16	1314.79	0.0148416	0.0887964	0.167142	0.867258	0.943173
ARL17A	1103.31	0.113242	0.103644	1.09261	0.274567	0.513856
ARL17B	10.6952	-0.0960492	0.206193	-0.465822	0.641343	0.819382
ARL2	793.284	-0.0822823	0.119824	-0.686693	0.492276	0.71295
ARL2BP	1609.34	0.0617569	0.0972619	0.634955	0.525458	0.737902
ARL2-SNX15	0	NA	NA	NA	NA	NA
ARL3	559.141	-0.165466	0.092986	-1.77948	0.0751618	0.230583
ARL4A	571.889	-0.242995	0.115066	-2.11179	0.0347041	0.1379
ARL4C	4328.48	0.099623	0.0730023	1.36466	0.172361	0.391476
ARL4D	126.221	-0.244894	0.136127	-1.79901	0.0720176	0.224839
ARL5A	350.252	0.335954	0.109096	3.07943	0.00207394	0.0180529
ARL5B	195.201	0.289162	0.11291	2.561	0.0104372	0.0594814
ARL5C	0	NA	NA	NA	NA	NA
ARL6	93.2686	-0.101421	0.149889	-0.67664	0.498635	0.717723
ARL6IP1	10156.2	0.150846	0.110796	1.36147	0.173366	0.392758
ARL6IP4	2357.61	0.00889318	0.111964	0.0794289	0.936691	0.971845
ARL6IP5	1329.76	-0.675729	0.10725	-6.3005	2.96683e-10	2.36899e-08
ARL6IP6	534.065	-0.581998	0.10089	-5.76866	7.99042e-09	4.40954e-07
ARL8A	863.795	-0.581758	0.104115	-5.58764	2.30176e-08	1.15032e-06
ARL8B	1007.44	-0.17115	0.0934781	-1.83092	0.0671132	0.214934
ARL9	0.178883	-0.00415046	0.0529531	-0.07838	0.937526	NA
ARMC1	1723.85	0.0485815	0.0975255	0.498141	0.618384	0.803738
ARMC10	1292.35	0.151487	0.11332	1.33681	0.181284	0.403429
ARMC12	2.24722	-0.0295364	0.157954	-0.186994	0.851665	NA
ARMC2	75.9233	0.108679	0.151292	0.718335	0.472551	0.698466
ARMC2-AS1	0.400116	0.0599327	0.0742715	0.80694	0.419701	NA
ARMC3	0	NA	NA	NA	NA	NA
ARMC4	4.19533	-0.094606	0.150099	-0.630288	0.528506	NA
ARMC5	213.865	0.100023	0.153179	0.652982	0.513768	0.729083
ARMC6	866.727	-0.0122677	0.140203	-0.0874993	0.930275	0.968068
ARMC7	373.986	-0.142133	0.121091	-1.17377	0.240488	0.474305
ARMC8	912.764	0.0743119	0.108272	0.686344	0.492496	0.713052
ARMC9	601.481	0.0413452	0.0753873	0.548438	0.583391	0.780239
ARMCX1	0	NA	NA	NA	NA	NA
ARMCX2	0	NA	NA	NA	NA	NA
ARMCX3	543.507	0.172358	0.12935	1.33249	0.182699	0.405189
ARMCX4	0.367151	-0.0193534	0.0733592	-0.263816	0.791921	NA
ARMCX5	220.438	0.262439	0.109083	2.40587	0.0161341	0.0805706
ARMCX5-GPRASP2	32.1027	0.166201	0.197186	0.842862	0.399305	0.636617
ARMCX6	683.653	0.180639	0.0960728	1.88024	0.060076	0.200109
ARMS2	0.917656	-0.101363	0.10675	-0.949533	0.34235	NA
ARMT1	489.011	0.0688155	0.115576	0.595411	0.551569	0.758547
ARNT	1113.05	-0.0053776	0.0817748	-0.0657611	0.947568	0.977735
ARNT2	409.352	0.49804	0.138055	3.60754	0.000309113	0.00393074
ARNTL	303.805	0.178586	0.0945148	1.88951	0.0588242	0.197504
ARNTL2	1187.8	0.0852293	0.112905	0.754873	0.450325	0.680646
ARNTL2-AS1	0.494743	0.0445539	0.0603447	0.738323	0.460318	NA
ARPC1A	7867.85	-0.0128035	0.0766126	-0.16712	0.867276	0.943173
ARPC1B	18684.1	-0.380738	0.109286	-3.48388	0.000494204	0.00575685
ARPC2	8999.29	-0.200267	0.108223	-1.8505	0.0642418	0.208921
ARPC3	7151.12	-0.0567169	0.110543	-0.513076	0.607898	0.796908
ARPC4	2512.15	-0.342257	0.109771	-3.11791	0.00182136	0.0163214
ARPC4-TTLL3	53.2469	-0.116695	0.210657	-0.553957	0.579608	0.777726
ARPC5	4997.57	-0.164504	0.139577	-1.17858	0.238564	0.472233
ARPC5L	925.355	0.0865654	0.105916	0.8173	0.413757	0.650122
ARPIN	275.312	-0.277573	0.109202	-2.54183	0.0110275	0.0619803
ARPP19	4077.69	0.0354753	0.111989	0.316776	0.751414	0.885477
ARPP21	2.12182	0.0972109	0.145441	0.668389	0.503886	NA
ARR3	3.78654	-0.0185578	0.177616	-0.104483	0.916786	NA
ARRB1	446.186	-0.115325	0.106446	-1.08341	0.278628	0.518815
ARRB2	98.1251	-0.185146	0.1565	-1.18304	0.236794	0.471116
ARRDC1	718.232	-0.356937	0.15857	-2.25097	0.0243873	0.107351
ARRDC1-AS1	629.455	0.0891446	0.125737	0.708977	0.478339	0.702794
ARRDC2	198.009	-0.202831	0.158333	-1.28104	0.200179	0.426086
ARRDC3	525.63	0.0938048	0.150625	0.622771	0.533435	0.744423
ARRDC3-AS1	92.5658	0.0397337	0.1746	0.22757	0.81998	0.92276
ARRDC4	290.267	0.422189	0.10916	3.86763	0.000109899	0.00167104
ARRDC5	0.292681	0.0127627	0.0691083	0.184676	0.853483	NA
ARSA	617.913	-0.223697	0.146498	-1.52696	0.12677	0.323888
ARSB	1021.22	0.134494	0.0910693	1.47683	0.139721	0.345224
ARSD	659.044	-0.117554	0.0967835	-1.21461	0.224516	0.456543
ARSE	240.045	0.187009	0.108061	1.73059	0.0835247	0.247372
ARSF	1.44188	0.0596162	0.111581	0.534284	0.593145	NA
ARSG	72.6166	0.76822	0.148692	5.16654	2.38473e-07	8.83028e-06
ARSH	0	NA	NA	NA	NA	NA
ARSI	0	NA	NA	NA	NA	NA
ARSJ	459.775	0.0631556	0.109396	0.577312	0.563728	0.767084
ARSK	58.5625	-0.353811	0.168359	-2.10152	0.035595	0.140464
ART1	0	NA	NA	NA	NA	NA
ART3	0	NA	NA	NA	NA	NA
ART4	0.235094	0.0189602	0.0529531	0.358056	0.720301	NA
ART5	0	NA	NA	NA	NA	NA
ARTN	463.742	-1.0302	0.127177	-8.10049	5.47379e-16	1.07174e-13
ARV1	273.985	0.225037	0.137278	1.63928	0.101156	0.279763
ARVCF	67.2799	-0.015626	0.189832	-0.0823149	0.934396	0.970591
ARX	0.902451	0.0835153	0.11089	0.753134	0.451369	NA
AS3MT	5.24876	0.00753634	0.0856205	0.0880203	0.929861	NA
ASAH1	1266.64	-0.0732374	0.123831	-0.591432	0.554231	0.76015
ASAH2	2.60653	0.0972297	0.13628	0.713457	0.475563	NA
ASAH2B	19.3856	-0.134317	0.21025	-0.638842	0.522926	0.735647
ASAP1	8435.53	-0.0790486	0.101576	-0.778221	0.436439	0.67092
ASAP1-IT1	0	NA	NA	NA	NA	NA
ASAP1-IT2	13.7083	0.0427902	0.205446	0.208279	0.835011	0.928635
ASAP2	2385.89	0.132307	0.0712486	1.85697	0.0633153	0.206803
ASAP3	99.9035	0.107912	0.166643	0.647565	0.517267	0.73155
ASB1	944.009	-0.0988168	0.118256	-0.83562	0.403369	0.641022
ASB10	0	NA	NA	NA	NA	NA
ASB11	2.57302	0.159498	0.163236	0.977099	0.32852	NA
ASB12	0.0794442	0.00740485	0.0529531	0.139838	0.888788	NA
ASB13	405.372	0.259077	0.149525	1.73267	0.0831549	0.246583
ASB14	2.06057	-0.0147647	0.134242	-0.109986	0.912421	NA
ASB15	0	NA	NA	NA	NA	NA
ASB16	11.9449	0.21708	0.210369	1.0319	0.302118	0.543439
ASB16-AS1	386.567	0.0822056	0.114178	0.719978	0.471538	0.697691
ASB17	0	NA	NA	NA	NA	NA
ASB18	0.238828	0.0189602	0.0529531	0.358056	0.720301	NA
ASB2	12.7393	0.776902	0.209116	3.71517	0.000203068	0.00276424
ASB3	73.1897	-0.0887148	0.210094	-0.422262	0.672834	0.839126
ASB4	51.1185	0.272478	0.178862	1.5234	0.127659	0.325401
ASB5	4.26964	-0.0890727	0.187942	-0.473937	0.635545	NA
ASB6	847.973	-0.172091	0.126754	-1.35768	0.174565	0.394385
ASB7	253.813	0.110498	0.0985685	1.12103	0.262276	0.500383
ASB8	294.403	0.0960857	0.110408	0.87028	0.384147	0.623014
ASB9	59.2966	0.225214	0.173526	1.29787	0.194332	0.419449
ASB9P1	0.648687	0.0711334	0.0740309	0.960861	0.336622	NA
ASCC1	1349.13	-0.135068	0.0994792	-1.35775	0.174543	0.394385
ASCC2	1582.71	0.111365	0.0959101	1.16114	0.245584	0.480051
ASCC3	1207.16	0.258969	0.103632	2.49892	0.0124574	0.0673933
ASCL1	0	NA	NA	NA	NA	NA
ASCL2	0	NA	NA	NA	NA	NA
ASCL3	0.155233	-0.00415046	0.0529531	-0.07838	0.937526	NA
ASCL4	0	NA	NA	NA	NA	NA
ASCL5	1.99536	-0.0850801	0.146437	-0.581001	0.56124	NA
ASF1A	763.43	0.131713	0.124744	1.05587	0.291029	0.531114
ASF1B	7147.83	0.0730041	0.111341	0.655682	0.512028	0.727945
ASGR1	0.161569	-0.00415046	0.0529531	-0.07838	0.937526	NA
ASGR2	0	NA	NA	NA	NA	NA
ASH1L	2231.98	0.20923	0.0893685	2.3412	0.0192219	0.0907326
ASH1L-AS1	66.2961	0.226313	0.191346	1.18274	0.236912	0.471167
ASH2L	633.607	0.107044	0.078384	1.36564	0.172053	0.391
ASIC1	6.50875	-0.422378	0.203018	-2.0805	0.0374801	NA
ASIC2	6.69445	0.0084228	0.203368	0.0414164	0.966964	NA
ASIC3	86.6162	-0.176978	0.187018	-0.946314	0.343988	0.585591
ASIC4	0.956119	-0.129608	0.116182	-1.11556	0.264609	NA
ASIC5	1.00881	0.108066	0.116934	0.924159	0.355403	NA
ASIP	1.34813	0.00861057	0.118242	0.0728219	0.941948	NA
ASL	684.341	-0.300236	0.123805	-2.42508	0.0153052	0.0774361
ASMT	25.2385	0.00337217	0.205396	0.0164179	0.986901	0.994288
ASMTL	389.149	0.133482	0.160263	0.832896	0.404903	0.642232
ASMTL-AS1	60.3717	-0.0755683	0.167158	-0.452077	0.651214	0.824694
ASNA1	2657.83	0.0271733	0.08537	0.3183	0.750258	0.884991
ASNS	1712.26	-0.217141	0.114708	-1.89299	0.0583595	0.196623
ASNSD1	345.232	0.440694	0.141993	3.10364	0.00191157	0.0169177
ASPA	0	NA	NA	NA	NA	NA
ASPDH	0.388692	0.0386508	0.0658859	0.586633	0.55745	NA
ASPG	0	NA	NA	NA	NA	NA
ASPH	13990.7	0.106043	0.066494	1.59477	0.110763	0.29637
ASPHD1	891.899	0.0482656	0.133517	0.361495	0.717729	0.865624
ASPHD2	178.843	0.0819105	0.125804	0.651098	0.514983	0.730041
ASPM	1531.38	0.0701743	0.119946	0.58505	0.558514	0.76347
ASPN	0.167998	0.0131825	0.0529531	0.248947	0.803402	NA
ASPRV1	2.32678	0.0875947	0.155171	0.564505	0.57241	NA
ASPSCR1	371.756	0.146629	0.139144	1.0538	0.291976	0.532434
ASRGL1	27.974	0.128053	0.201991	0.633953	0.526111	0.738334
ASS1	559.309	-0.346525	0.206163	-1.68083	0.0927959	0.264684
ASTE1	108.233	-0.0748767	0.135365	-0.553146	0.580163	0.778173
ASTL	0	NA	NA	NA	NA	NA
ASTN1	0	NA	NA	NA	NA	NA
ASTN2	194.007	-0.0195032	0.155227	-0.125643	0.900014	0.95678
ASTN2-AS1	0	NA	NA	NA	NA	NA
ASUN	511.724	0.185553	0.104325	1.7786	0.0753059	0.230827
ASXL1	4186.07	0.00852106	0.0743836	0.114556	0.908797	0.960828
ASXL2	2348.25	0.0265171	0.104311	0.25421	0.799333	0.912165
ASXL3	0	NA	NA	NA	NA	NA
ASZ1	0	NA	NA	NA	NA	NA
ATAD1	724.35	-0.0446566	0.104454	-0.427526	0.668996	0.836933
ATAD2	3530.75	0.10268	0.101013	1.0165	0.309389	0.549678
ATAD2B	196.425	0.24963	0.116384	2.14489	0.0319616	0.130002
ATAD3A	804.803	0.00187314	0.145101	0.0129092	0.9897	0.995557
ATAD3B	477.567	0.102785	0.156585	0.656419	0.511555	0.727803
ATAD3C	41.6024	0.00498731	0.185537	0.0268804	0.978555	0.990769
ATAD5	297.41	0.281658	0.126598	2.22483	0.0260927	0.113047
ATAT1	612.543	0.0443112	0.10948	0.404741	0.685668	0.846999
ATCAY	27.0257	-0.133833	0.203976	-0.656122	0.511746	0.727803
ATE1	640.939	0.158907	0.119925	1.32505	0.185154	0.40783
ATE1-AS1	2.09717	-0.05763	0.144388	-0.399134	0.689795	NA
ATF1	420.254	0.0661349	0.117994	0.560494	0.575143	0.7751
ATF2	907.185	-0.0748115	0.119292	-0.62713	0.530574	0.741953
ATF3	499.865	0.038078	0.093372	0.407809	0.683414	0.845717
ATF4	19153.7	-0.128924	0.0908938	-1.4184	0.156074	0.368357
ATF5	466.916	0.394441	0.142011	2.77754	0.00547726	0.0372615
ATF6	2031.38	-0.0112039	0.103502	-0.108248	0.913799	0.962268
ATF6B	2540.97	-0.0013905	0.112407	-0.0123702	0.99013	0.995703
ATF7	1297.97	-0.303138	0.0997385	-3.03933	0.00237106	0.0199505
ATF7IP	1213.03	0.093975	0.111895	0.839852	0.400991	0.63845
ATF7IP2	1.32533	0.0703727	0.121311	0.580103	0.561845	NA
ATG10	121.045	-0.133807	0.129077	-1.03664	0.299903	0.541272
ATG101	335.899	-0.064036	0.150657	-0.425044	0.670804	0.838215
ATG12	1415.37	-0.0858684	0.0972176	-0.88326	0.377096	0.6166
ATG13	1034.45	-0.158397	0.112664	-1.40593	0.159745	0.373689
ATG14	141.125	0.154227	0.139505	1.10553	0.268929	0.507366
ATG16L1	1020.25	0.1006	0.0942716	1.06713	0.285915	0.525809
ATG16L2	163.814	-0.0591211	0.140535	-0.420686	0.673984	0.839939
ATG2A	505.934	-0.0452691	0.153272	-0.295352	0.767725	0.894661
ATG2B	573.628	-0.0884298	0.0924916	-0.956084	0.33903	0.580121
ATG3	1592.28	0.0287922	0.0987217	0.29165	0.770554	0.896607
ATG4A	112.689	-0.217616	0.122788	-1.77229	0.0763457	0.232816
ATG4B	1561.24	-0.0900592	0.0910477	-0.989143	0.322593	0.563533
ATG4C	100.529	0.0969033	0.1686	0.574753	0.565458	0.76826
ATG4D	311.891	-0.0396702	0.17003	-0.233312	0.815519	0.920025
ATG5	768.851	-0.148783	0.115295	-1.29046	0.196892	0.421906
ATG7	599.888	-0.128723	0.0920816	-1.39792	0.162137	0.377221
ATG9A	1980.68	-0.292254	0.120928	-2.41677	0.0156589	0.0787797
ATG9B	2.68798	-0.122702	0.17046	-0.719826	0.471632	NA
ATHL1	225.949	-0.384754	0.168303	-2.28609	0.0222492	0.100714
ATIC	5109.09	0.327409	0.0836636	3.91339	9.10081e-05	0.00143574
ATL1	0	NA	NA	NA	NA	NA
ATL2	1101.98	0.357903	0.115041	3.11109	0.00186401	0.0166096
ATL3	2809.91	-0.38707	0.0634929	-6.09628	1.08567e-09	7.64411e-08
ATM	816.067	0.166612	0.120709	1.38028	0.167501	0.384572
ATMIN	1610.67	0.275466	0.102971	2.67518	0.00746902	0.0469045
ATN1	3703.98	-0.0755807	0.151821	-0.497829	0.618605	0.803865
ATOH1	0	NA	NA	NA	NA	NA
ATOH7	0.659157	0.0312307	0.0967777	0.322705	0.746918	NA
ATOH8	213.306	-0.21559	0.14194	-1.51888	0.128793	0.326447
ATOX1	1239.02	-0.107645	0.108492	-0.992193	0.321103	0.562512
ATP10A	422.309	-0.819667	0.128369	-6.38522	1.7115e-10	1.41402e-08
ATP10B	0.714405	0.0624609	0.0846584	0.737799	0.460636	NA
ATP10D	725.218	0.00624547	0.100991	0.0618418	0.950689	0.979259
ATP11A	1507.23	0.0203698	0.0958777	0.212456	0.831751	0.927059
ATP11A-AS1	0.820048	-0.0687406	0.108552	-0.633253	0.526569	NA
ATP11AUN	0	NA	NA	NA	NA	NA
ATP11B	636.314	-0.247352	0.103223	-2.39628	0.0165625	0.0819695
ATP11C	400.324	0.0105233	0.126929	0.0829069	0.933926	0.970172
ATP12A	0	NA	NA	NA	NA	NA
ATP13A1	1767.57	0.0614443	0.116893	0.525644	0.599136	0.791153
ATP13A2	1005.63	-0.387202	0.143557	-2.6972	0.00699255	0.0444396
ATP13A3	3569.62	-0.121649	0.109319	-1.11278	0.265801	0.504398
ATP13A4	6.20395	-0.107821	0.206458	-0.522242	0.601502	NA
ATP13A4-AS1	0.236164	0.00196816	0.0581377	0.0338535	0.972994	NA
ATP13A5	0.622631	0.0531884	0.064501	0.824614	0.409591	NA
ATP13A5-AS1	2.24127	0.184431	0.153373	1.2025	0.229169	NA
ATP1A1	11881.1	-0.222012	0.102864	-2.1583	0.0309042	0.127149
ATP1A1-AS1	44.526	-0.000771327	0.172517	-0.00447103	0.996433	0.997969
ATP1A2	2.43622	0.280075	0.157417	1.77919	0.0752082	NA
ATP1A3	16.1192	-0.830628	0.210691	-3.94239	8.06739e-05	0.00130146
ATP1A4	0	NA	NA	NA	NA	NA
ATP1B1	2717.4	-0.407838	0.105772	-3.85583	0.000115339	0.0017408
ATP1B2	8.76154	0.043206	0.205465	0.210284	0.833446	0.928063
ATP1B3	3540.21	-0.284667	0.118359	-2.40512	0.016167	0.0805981
ATP1B4	8.4536	-0.0714981	0.198154	-0.360821	0.718233	0.865866
ATP2A1	30.6915	-0.0593007	0.196183	-0.302273	0.762444	0.892099
ATP2A1-AS1	370.608	-0.0885982	0.161732	-0.547807	0.583825	0.780453
ATP2A2	7821.24	0.0666086	0.0673317	0.989261	0.322536	0.563524
ATP2A3	0.0621804	-0.00992813	0.0529531	-0.187489	0.851277	NA
ATP2B1	836.564	0.00172441	0.103322	0.0166897	0.986684	0.994267
ATP2B2	0.739244	-0.0663997	0.093235	-0.712176	0.476356	NA
ATP2B2-IT2	0	NA	NA	NA	NA	NA
ATP2B3	0.39846	0.0299346	0.0530211	0.564578	0.572361	NA
ATP2B4	3744.71	-0.785012	0.0836007	-9.39001	5.99956e-21	2.09151e-18
ATP2C1	1608.47	-0.0483496	0.117385	-0.41189	0.68042	0.844205
ATP2C2	17.428	-0.14292	0.207151	-0.689931	0.490238	0.71209
ATP4A	0	NA	NA	NA	NA	NA
ATP4B	0	NA	NA	NA	NA	NA
ATP5A1	12572.9	0.0842879	0.0705985	1.19391	0.232515	0.466752
ATP5B	16933.9	0.0888321	0.0646415	1.37423	0.169371	0.387377
ATP5C1	6109.67	0.0571418	0.128418	0.444966	0.656344	0.828378
ATP5D	2068.52	-0.0725263	0.159709	-0.454114	0.649747	0.823558
ATP5E	6060.38	0.0203186	0.145756	0.139401	0.889133	0.952827
ATP5EP2	2.79386	-0.0453109	0.143193	-0.316433	0.751674	NA
ATP5F1	5328.74	0.137797	0.111753	1.23305	0.217557	0.449161
ATP5G1	3739.77	0.256067	0.0885502	2.89178	0.0038307	0.0288321
ATP5G2	4313.34	-0.0642156	0.157668	-0.407285	0.683799	0.846073
ATP5G3	5849.67	0.0183847	0.123377	0.149012	0.881544	0.950032
ATP5H	2932.29	0.0725905	0.122283	0.593626	0.552762	0.75941
ATP5I	2273.68	0.00584766	0.137713	0.0424625	0.96613	0.984886
ATP5J	1656.73	0.265197	0.1081	2.45327	0.0141566	0.0736796
ATP5J2	2070.92	0.000979852	0.110207	0.00889102	0.992906	0.997078
ATP5J2-PTCD1	428.179	-0.0589483	0.210884	-0.279529	0.779839	0.901958
ATP5L	2754.77	0.0499147	0.107443	0.464568	0.642241	0.819675
ATP5L2	5.29913	0.319756	0.19498	1.63994	0.101018	NA
ATP5O	6082.48	0.143748	0.114715	1.25309	0.210172	0.439372
ATP5S	79.7529	-0.00135216	0.158456	-0.00853335	0.993191	0.997238
ATP5SL	970.612	-0.331678	0.102115	-3.24809	0.00116184	0.0115561
ATP6AP1	5891.71	-0.402533	0.0889161	-4.52711	5.97948e-06	0.00014461
ATP6AP1L	15.7453	0.0115838	0.210417	0.0550516	0.956097	0.980803
ATP6AP2	4287.93	-0.163172	0.0780786	-2.08984	0.0366318	0.143603
ATP6V0A1	352.129	-0.767097	0.111981	-6.85024	7.37284e-12	7.80592e-10
ATP6V0A2	847.361	0.115411	0.0927909	1.24377	0.213584	0.443715
ATP6V0A4	8.28435	0.136232	0.202983	0.671147	0.502127	0.720428
ATP6V0B	2975.94	-0.266854	0.0747328	-3.57077	0.000355931	0.00444307
ATP6V0C	12584.3	-0.215751	0.149933	-1.43899	0.150155	0.36076
ATP6V0CP3	0.0794442	0.00740485	0.0529531	0.139838	0.888788	NA
ATP6V0D1	2635.71	-0.259942	0.082822	-3.13857	0.00169776	0.0154811
ATP6V0D2	7.13946	-0.288785	0.202798	-1.424	0.154446	0.366329
ATP6V0E1	3132.32	-0.138543	0.152933	-0.905909	0.364984	0.605258
ATP6V0E2	633.47	-0.138192	0.156759	-0.881558	0.378016	0.617272
ATP6V0E2-AS1	17.9874	0.0151573	0.209235	0.0724419	0.94225	0.975064
ATP6V1A	1337.89	-0.0845828	0.0973403	-0.868939	0.384881	0.623493
ATP6V1B1	0.392758	-0.0338433	0.0653258	-0.518068	0.604411	NA
ATP6V1B1-AS1	55.2477	0.467674	0.168224	2.78007	0.00543471	0.0370426
ATP6V1B2	1127.47	0.141235	0.109488	1.28996	0.197065	0.421906
ATP6V1C1	1797.86	0.0507474	0.0775564	0.654329	0.5129	0.728554
ATP6V1C2	62.9935	0.120637	0.182382	0.661453	0.508322	0.725022
ATP6V1D	329.034	-0.0922857	0.149177	-0.618632	0.536159	0.746621
ATP6V1E1	3110.66	-0.0821516	0.103229	-0.795822	0.426136	0.661392
ATP6V1E2	53.651	0.00994613	0.168664	0.05897	0.952976	0.98007
ATP6V1F	1491.55	-0.0407397	0.11396	-0.35749	0.720725	0.867261
ATP6V1G1	1056	0.0688062	0.130158	0.528635	0.597059	0.789505
ATP6V1G2	3.47182	-0.296919	0.175749	-1.68945	0.091134	NA
ATP6V1G2-DDX39B	16.6346	0.000577689	0.0873987	0.00660981	0.994726	0.997672
ATP6V1G3	0	NA	NA	NA	NA	NA
ATP6V1H	2127.02	-0.0897815	0.0737055	-1.21811	0.223182	0.45486
ATP7A	235.559	-0.0917499	0.129309	-0.709539	0.47799	0.702655
ATP7B	184.442	-0.33187	0.14164	-2.34305	0.0191268	0.0904633
ATP8A1	7.10809	-0.23268	0.206257	-1.1281	0.259276	NA
ATP8A2	57.5389	0.0557311	0.168643	0.330468	0.741046	0.878844
ATP8B1	51.3622	-0.747344	0.178206	-4.1937	2.74435e-05	0.000529352
ATP8B2	4.68031	-0.457143	0.179752	-2.54319	0.0109846	NA
ATP8B3	856.759	-0.00081417	0.104132	-0.00781866	0.993762	0.9976
ATP8B4	2.77584	-0.0121748	0.143302	-0.0849593	0.932294	NA
ATP8B5P	1.17154	-0.169082	0.104414	-1.61934	0.105374	NA
ATP9A	521.9	-0.492605	0.0988288	-4.98443	6.21458e-07	2.01875e-05
ATP9B	294.359	0.132015	0.11641	1.13404	0.256776	0.493957
ATPAF1	768.963	0.377185	0.0897785	4.20129	2.654e-05	0.000517512
ATPAF2	150.301	0.0138531	0.133856	0.103493	0.917572	0.963031
ATPIF1	1976.71	-0.0771764	0.102005	-0.756595	0.449293	0.679909
ATR	706.151	0.328155	0.123895	2.64866	0.00808108	0.0496953
ATRAID	4499.03	0.150373	0.0784098	1.91778	0.0551387	0.189674
ATRIP	185.074	0.152279	0.128868	1.18167	0.237339	0.471477
ATRN	1487.39	0.0376774	0.0715067	0.526908	0.598258	0.790428
ATRNL1	66.2189	0.352644	0.170933	2.06305	0.0391077	0.150462
ATRX	373.304	0.158974	0.134924	1.17825	0.238696	0.472301
ATXN1	497.235	-0.228695	0.0980943	-2.33138	0.0197335	0.0920531
ATXN10	3061.03	0.0027553	0.0795408	0.0346401	0.972367	0.98834
ATXN1L	989.619	-0.122739	0.112508	-1.09093	0.275302	0.514512
ATXN2	1588.77	-0.0220458	0.108477	-0.20323	0.838955	0.930704
ATXN2L	10602.6	0.106977	0.131839	0.811417	0.417126	0.652867
ATXN3	84.8461	-0.192913	0.157249	-1.2268	0.219899	0.45074
ATXN3L	0	NA	NA	NA	NA	NA
ATXN7	500.183	-0.159197	0.0869712	-1.83045	0.0671824	0.215059
ATXN7L1	171.246	0.280041	0.137374	2.03853	0.0414969	0.157158
ATXN7L2	191.205	0.271127	0.142134	1.90755	0.0564496	0.192792
ATXN7L3	914.817	-0.117151	0.133159	-0.879784	0.378976	0.617922
ATXN7L3B	1830.82	0.151709	0.074806	2.02803	0.0425574	0.159778
ATXN8OS	1.29263	0.061219	0.10683	0.57305	0.566611	NA
AUH	91.0437	-0.101635	0.169069	-0.601148	0.547741	0.755609
AUNIP	365.079	0.087593	0.0951507	0.920572	0.357274	0.598514
AUP1	5513.13	-0.0812107	0.110084	-0.737719	0.460685	0.688776
AURKA	4821.23	0.100736	0.0870602	1.15708	0.247239	0.482083
AURKAIP1	1555.16	-0.0857499	0.156092	-0.549355	0.582762	0.779762
AURKAPS1	18.9288	-0.0465777	0.210835	-0.22092	0.825155	0.925303
AURKB	3787.88	-0.0687844	0.0920245	-0.747457	0.454788	0.684312
AURKC	4.45433	-0.0514844	0.172077	-0.299194	0.764792	NA
AUTS2	0.733659	-0.0135199	0.0994866	-0.135896	0.891903	NA
AVEN	136.853	0.136922	0.137375	0.996707	0.318907	0.56038
AVIL	4.65117	0.0290586	0.181684	0.15994	0.872928	NA
AVL9	1219.29	0.0357624	0.0734852	0.486661	0.626499	0.809121
AVP	0	NA	NA	NA	NA	NA
AVPI1	190.864	-0.436876	0.19744	-2.2127	0.0269185	0.115332
AVPR1A	3.49949	0.299099	0.153028	1.95454	0.0506376	NA
AVPR1B	0.763218	-0.0136403	0.092562	-0.147364	0.882845	NA
AVPR2	0.244992	0.00201376	0.0587938	0.0342512	0.972677	NA
AWAT1	0.0621804	-0.00992813	0.0529531	-0.187489	0.851277	NA
AWAT2	0	NA	NA	NA	NA	NA
AXDND1	9.67376	0.056354	0.204409	0.275692	0.782785	0.903455
AXIN1	529.144	-0.295793	0.152306	-1.9421	0.0521251	0.183188
AXIN2	87.8825	0.398101	0.16532	2.40806	0.0160374	0.0802317
AXL	2113.7	-0.0945391	0.094316	-1.00237	0.316167	0.557641
AZGP1	0.540115	0.00359112	0.0611535	0.058723	0.953173	NA
AZGP1P1	0.0962829	0.00740485	0.0529531	0.139838	0.888788	NA
AZI2	622.366	-0.278158	0.107344	-2.59128	0.00956197	0.0561489
AZIN1	6033.6	0.05321	0.0704927	0.75483	0.450351	0.680646
AZIN1-AS1	12.3439	0.421202	0.210463	2.00131	0.0453591	0.166511
AZIN2	73.3144	-0.0466888	0.155331	-0.300577	0.763737	0.892859
AZU1	2.06085	0.0218383	0.144765	0.150853	0.880091	NA
B2M	16624.2	-0.0272611	0.147687	-0.184587	0.853553	0.936935
B3GALNT1	205.307	-0.305892	0.122641	-2.49421	0.0126239	0.0680626
B3GALNT2	1413.44	0.252145	0.0743639	3.39069	0.000697176	0.00765929
B3GALT1	5.2103	0.376693	0.191839	1.96358	0.0495784	NA
B3GALT2	0	NA	NA	NA	NA	NA
B3GALT4	1.082	-0.240126	0.101817	-2.35842	0.0183531	NA
B3GALT5	283.84	0.0159324	0.106479	0.149629	0.881057	0.94991
B3GALT5-AS1	4.10522	0.340036	0.177839	1.91205	0.0558701	NA
B3GALT6	514.066	-0.061348	0.11034	-0.555989	0.578219	0.777113
B3GAT1	0	NA	NA	NA	NA	NA
B3GAT2	0.0941826	-0.00992813	0.0529531	-0.187489	0.851277	NA
B3GAT3	630.588	-0.1586	0.120252	-1.3189	0.187203	0.410634
B3GLCT	374.721	0.0584746	0.0961714	0.608025	0.543171	0.751699
B3GNT2	590.703	-0.493415	0.114921	-4.29353	1.75854e-05	0.000368545
B3GNT3	0.954549	0.0740879	0.111987	0.661576	0.508243	NA
B3GNT4	417.211	-0.971407	0.139394	-6.96878	3.19712e-12	3.65572e-10
B3GNT5	584.183	-0.336167	0.110067	-3.05421	0.00225657	0.0191868
B3GNT6	5.10974	-0.0563848	0.190903	-0.295359	0.767719	NA
B3GNT7	12.5552	-0.0292426	0.210591	-0.13886	0.889561	0.952948
B3GNT8	0.70645	-0.0671867	0.0998736	-0.672717	0.501127	NA
B3GNT9	115.696	-0.435932	0.163408	-2.66775	0.00763601	0.0475562
B3GNTL1	547.304	0.0633468	0.127467	0.496968	0.619212	0.804366
B4GALNT1	1169.43	-0.418368	0.150275	-2.78401	0.00536914	0.0367358
B4GALNT2	0.495153	-0.0635375	0.0611363	-1.03928	NA	NA
B4GALNT3	0	NA	NA	NA	NA	NA
B4GALNT4	123.936	-0.310258	0.158195	-1.96124	0.049851	0.177871
B4GALT1	5329.22	-0.416504	0.0988897	-4.2118	2.53342e-05	0.00049945
B4GALT1-AS1	9.90569	-0.2157	0.205739	-1.04841	0.294448	0.535712
B4GALT2	2451.21	-0.223744	0.139832	-1.6001	0.109577	0.293953
B4GALT3	2135.63	0.0339061	0.11692	0.289995	0.77182	0.897245
B4GALT4	392.27	-0.189909	0.118529	-1.60221	0.109108	0.293136
B4GALT4-AS1	0.838665	0.106197	0.0890736	1.19224	0.233168	NA
B4GALT5	4417.23	-0.176273	0.0700593	-2.51605	0.0118678	0.064947
B4GALT6	102.61	0.334181	0.145067	2.30362	0.0212437	0.0974443
B4GALT7	684.152	0.140329	0.161323	0.869863	0.384375	0.623171
B4GAT1	226	-0.0877995	0.133658	-0.656896	0.511248	0.727525
B9D1	227.988	0.275703	0.117618	2.34406	0.0190752	0.0903177
B9D2	134.918	0.155968	0.152076	1.0256	0.305082	0.546028
BAALC	0.485571	-0.064671	0.0779954	-0.829164	0.407011	NA
BAALC-AS1	1.98379	-0.131041	0.145433	-0.901041	0.367567	NA
BAALC-AS2	1.18702	0.12932	0.0973533	1.32836	0.184061	NA
BAAT	6.69354	0.212662	0.188072	1.13075	0.258161	NA
BABAM1	3215.39	-0.0598403	0.100021	-0.598277	0.549655	0.757081
BACE1	735.73	-0.33074	0.0844915	-3.91447	9.0602e-05	0.00143249
BACE1-AS	14.4142	0.111042	0.210533	0.527435	0.597891	0.790094
BACE2	4513.45	0.0785183	0.0664967	1.18078	0.237688	0.471713
BACH1	457.684	0.0541299	0.103847	0.521247	0.602195	0.793148
BACH1-IT2	0.625355	-0.0711257	0.082744	-0.859587	0.390017	NA
BACH2	0.541515	0.0329309	0.070725	0.465619	0.641488	NA
BAD	407.394	-0.334043	0.143232	-2.33218	0.0196913	0.0919701
BAG1	389.284	0.129741	0.0991632	1.30836	0.190752	0.415247
BAG2	866.83	0.254738	0.0899206	2.83292	0.0046125	0.0328156
BAG3	3747.31	-0.0997136	0.143607	-0.69435	0.487463	0.709708
BAG4	136.457	0.0596018	0.148364	0.401728	0.687884	0.848121
BAG5	888.303	-0.136575	0.0861763	-1.58483	0.113005	0.300118
BAG6	3817.62	-0.0189511	0.149368	-0.126875	0.89904	0.956378
BAGE	0.817787	-0.128476	0.0965158	-1.33114	0.183144	NA
BAGE2	0	NA	NA	NA	NA	NA
BAGE3	0	NA	NA	NA	NA	NA
BAGE4	0	NA	NA	NA	NA	NA
BAGE5	0	NA	NA	NA	NA	NA
BAHCC1	28.8362	0.0571674	0.195576	0.292302	0.770055	0.896411
BAHD1	427.486	-0.202211	0.151425	-1.33538	0.181751	0.403694
BAIAP2	1022.83	-0.16613	0.143795	-1.15533	0.247957	0.482636
BAIAP2-AS1	124.385	-0.197474	0.137991	-1.43106	0.152412	0.363568
BAIAP2L1	3147.8	-0.243822	0.0813297	-2.99794	0.0027181	0.0222507
BAIAP2L2	13.4848	0.16345	0.210603	0.776103	0.437688	0.671859
BAIAP3	4.11244	-0.227078	0.192006	-1.18266	0.236944	NA
BAK1	601.305	-0.244322	0.160635	-1.52097	0.128266	0.326221
BAMBI	290.52	-0.162138	0.119496	-1.35685	0.174829	0.394703
BANCR	0	NA	NA	NA	NA	NA
BANF1	4930.6	0.00804596	0.0675825	0.119054	0.905233	0.959034
BANF2	0	NA	NA	NA	NA	NA
BANK1	0	NA	NA	NA	NA	NA
BANP	378.323	-0.0140741	0.128245	-0.109744	0.912613	0.96185
BAP1	1197.81	-0.0557556	0.131337	-0.424524	0.671184	0.838349
BARD1	472.437	0.216626	0.123122	1.75944	0.0785027	0.237167
BARHL1	0.0950148	0.00740485	0.0529531	0.139838	0.888788	NA
BARHL2	0	NA	NA	NA	NA	NA
BARX1	0	NA	NA	NA	NA	NA
BARX2	61.8699	0.485608	0.183354	2.64847	0.0080856	0.0496953
BASP1	3586.78	-0.723169	0.0767077	-9.42759	4.19608e-21	1.49936e-18
BASP1P1	8.16839	-0.0630366	0.200655	-0.314154	0.753404	0.886805
BATF	0	NA	NA	NA	NA	NA
BATF2	9.72453	-0.235469	0.209158	-1.1258	0.260251	0.498028
BATF3	16.9968	0.126886	0.206563	0.61427	0.539037	0.748597
BAX	2816.98	0.205517	0.0872357	2.35588	0.0184789	0.088275
BAZ1A	486.262	0.226739	0.123132	1.84143	0.0655592	0.211856
BAZ1B	4802.61	0.12128	0.0764791	1.5858	0.112785	0.299914
BAZ2A	2192.34	0.0621815	0.115707	0.537405	0.590988	0.784963
BAZ2B	267.963	0.198954	0.154546	1.28735	0.197973	0.423079
BBC3	113.529	0.352159	0.183175	1.92252	0.0545402	0.188594
BBIP1	440.374	0.0470503	0.143669	0.32749	0.743297	0.880304
BBOX1	0	NA	NA	NA	NA	NA
BBOX1-AS1	21.9123	0.0331023	0.210229	0.157459	0.874883	0.947196
BBS1	374.736	0.247866	0.119496	2.07427	0.0380543	0.147516
BBS10	227.856	0.391793	0.148662	2.63546	0.00840234	0.0511447
BBS12	68.4748	-0.00691246	0.162855	-0.0424455	0.966144	0.984886
BBS2	389.975	-0.131312	0.0954126	-1.37626	0.168742	0.386326
BBS4	342.819	0.156067	0.109927	1.41973	0.155686	0.367745
BBS5	323.697	-0.211657	0.139746	-1.51459	0.129877	0.328264
BBS7	315.825	-0.205143	0.109059	-1.88103	0.0599681	0.199943
BBS9	176.78	-0.136131	0.127687	-1.06613	0.286364	0.526431
BBX	1192.6	0.00055419	0.0968219	0.00572381	0.995433	0.997672
BCAM	40.9802	0.224891	0.206358	1.08981	0.275795	0.514889
BCAN	94.3404	0.42531	0.158687	2.68019	0.00735803	0.0463093
BCAP29	1297.75	-0.138007	0.111873	-1.2336	0.21735	0.448994
BCAP31	4608.99	-0.331087	0.0805923	-4.10817	3.98801e-05	0.0007214
BCAR1	2443.41	0.0213461	0.154064	0.138553	0.889803	0.95308
BCAR3	993.72	-0.209236	0.107046	-1.95463	0.0506263	0.179777
BCAR4	0	NA	NA	NA	NA	NA
BCAS1	20.4231	-0.235451	0.2105	-1.11854	0.263338	0.501585
BCAS2	926.714	0.12595	0.117162	1.07501	0.282371	0.522044
BCAS3	107.544	-0.170572	0.136861	-1.24631	0.21265	0.442481
BCAS4	289.985	0.104123	0.159741	0.651821	0.514517	0.72978
BCAT1	1722.43	0.104962	0.0841903	1.24673	0.212497	0.442344
BCAT2	648.843	-0.225922	0.123975	-1.82232	0.068407	0.217372
BCCIP	1039.4	0.452632	0.136884	3.30667	0.000944104	0.00972196
BCDIN3D	127.578	0.233773	0.149185	1.567	0.117114	0.307533
BCDIN3D-AS1	54.4049	0.187109	0.190619	0.981586	0.326304	0.567598
BCHE	0.159472	-0.00415046	0.0529531	-0.07838	0.937526	NA
BCKDHA	1024.15	0.188892	0.104999	1.79899	0.0720196	0.224839
BCKDHB	754.153	0.352383	0.100223	3.51598	0.000438131	0.00524014
BCKDK	1983.22	-0.150194	0.142569	-1.05349	0.292118	0.532557
BCL10	432.561	-0.139352	0.113833	-1.22417	0.220886	0.452051
BCL11A	0	NA	NA	NA	NA	NA
BCL11B	0	NA	NA	NA	NA	NA
BCL2	144.518	0.429209	0.150626	2.8495	0.0043788	0.0317214
BCL2A1	58.5871	0.565907	0.197983	2.85836	0.00425839	0.0310854
BCL2L1	4098.92	0.0436331	0.117363	0.371779	0.710057	0.861173
BCL2L10	0.899121	0.16179	0.107543	1.50441	0.132475	NA
BCL2L11	1024.12	0.0547991	0.0954408	0.574169	0.565854	0.768469
BCL2L12	1398.54	0.0389494	0.137255	0.283775	0.776583	0.900146
BCL2L13	1740.41	-0.0546845	0.0767486	-0.712516	0.476145	0.701169
BCL2L14	0.49555	-0.0356637	0.0846491	-0.421312	0.673527	NA
BCL2L15	459.42	-0.71492	0.144896	-4.93404	8.05458e-07	2.52465e-05
BCL2L2	204.999	0.0286607	0.122867	0.233267	0.815554	0.920025
BCL2L2-PABPN1	2270.11	0.255376	0.0768922	3.32123	0.000896229	0.00931622
BCL3	1668.4	-0.307159	0.16003	-1.91939	0.0549354	0.189248
BCL6	212.288	0.0202614	0.140374	0.144339	0.885233	0.951684
BCL6B	0	NA	NA	NA	NA	NA
BCL7A	246.797	-0.0464024	0.115802	-0.400703	0.688638	0.848583
BCL7B	2568.34	-0.103458	0.120127	-0.861242	0.389105	0.627777
BCL7C	866.357	-0.0315004	0.143806	-0.219049	0.826612	0.92585
BCL9	1427.07	0.1275	0.127141	1.00282	0.315948	0.557374
BCL9L	1561.33	-0.329516	0.16269	-2.02542	0.0428245	0.160443
BCLAF1	2346.59	0.32284	0.116532	2.7704	0.00559877	0.0378898
BCO1	32.9707	0.340458	0.201828	1.68688	0.091627	0.262502
BCO2	4.62108	-0.101374	0.174146	-0.582125	0.560483	NA
BCOR	1437.38	-0.0280504	0.094627	-0.296431	0.766901	0.894461
BCORL1	346.677	0.0302136	0.145544	0.20759	0.835549	0.928783
BCORP1	2.2421	-0.0143478	0.134211	-0.106905	0.914864	NA
BCR	1097.03	-0.0762698	0.142639	-0.534704	0.592855	0.786274
BCRP2	7.99881	-0.134902	0.181658	-0.742616	0.457714	0.686395
BCRP3	10.7634	-0.0178711	0.175885	-0.101606	0.919069	0.963391
BCS1L	1353.57	0.211865	0.105759	2.00328	0.0451476	0.166142
BCYRN1	28.6834	-0.380961	0.198177	-1.92233	0.0545645	0.188607
BDH1	63.6571	0.292455	0.175732	1.66421	0.0960707	0.270889
BDH2	49.135	0.144045	0.208631	0.690429	0.489924	0.71178
BDKRB1	6.10402	-0.607324	0.205097	-2.96115	0.0030649	NA
BDKRB2	8.33179	-0.249686	0.205962	-1.21229	0.225401	0.457647
BDNF	298.072	-0.224504	0.103949	-2.15976	0.0307916	0.126902
BDNF-AS	16.313	0.242158	0.21053	1.15023	0.250049	0.484736
BDP1	310.457	-0.042395	0.136454	-0.31069	0.756036	0.888726
BEAN1	0.285459	0.0247378	0.0529531	0.467165	0.640382	NA
BEAN1-AS1	0.0621804	-0.00992813	0.0529531	-0.187489	0.851277	NA
BECN1	750.552	-0.0194883	0.0930209	-0.209504	0.834055	0.928221
BECN2	0.253071	0.0016272	0.0529531	0.0307291	0.975486	NA
BEGAIN	0.0729827	0.00740485	0.0529531	0.139838	0.888788	NA
BEND2	12.7891	-0.141933	0.210523	-0.674194	0.500188	0.719017
BEND3	193.223	0.249538	0.159374	1.56574	0.11741	0.308028
BEND3P3	24.4545	-0.180349	0.202611	-0.890125	0.373399	0.61358
BEND4	0	NA	NA	NA	NA	NA
BEND5	0	NA	NA	NA	NA	NA
BEND6	89.8838	-0.0262011	0.143495	-0.182592	0.855118	0.937639
BEND7	1088.41	0.133315	0.0927446	1.43744	0.150593	0.361206
BEST1	3.25051	0.337129	0.176306	1.91219	0.0558523	NA
BEST2	0.534459	-0.0898764	0.0707449	-1.27043	0.203932	NA
BEST3	25.8542	0.343532	0.206444	1.66404	0.0961038	0.270929
BEST4	2.10576	0.0833762	0.126673	0.658198	0.510411	NA
BET1	1704.18	0.211508	0.133409	1.58542	0.112872	0.300033
BET1L	2056.12	0.138103	0.160934	0.858133	0.390819	0.628872
BEX1	0	NA	NA	NA	NA	NA
BEX2	0	NA	NA	NA	NA	NA
BEX4	0.268889	0.00213318	0.0604757	0.0352734	0.971862	NA
BEX5	1.04181	0.10477	0.115186	0.909579	0.363045	NA
BFAR	3738.8	-0.14315	0.0628906	-2.27618	0.0228355	0.102718
BFSP1	8.43223	0.0199916	0.203893	0.0980493	0.921893	0.964841
BFSP2	0	NA	NA	NA	NA	NA
BGLAP	5.24911	-0.213103	0.139773	-1.52463	0.127351	NA
BGLT3	0	NA	NA	NA	NA	NA
BGN	4.02242	-0.440923	0.181979	-2.42294	0.0153956	NA
BHLHA15	1.1349	-0.0206725	0.113338	-0.182397	0.855272	NA
BHLHA9	0	NA	NA	NA	NA	NA
BHLHB9	5.08987	-0.0985615	0.197769	-0.498366	0.618226	NA
BHLHE22	0	NA	NA	NA	NA	NA
BHLHE23	0	NA	NA	NA	NA	NA
BHLHE40	3671.23	-0.630659	0.0953488	-6.61423	3.73501e-11	3.48918e-09
BHLHE40-AS1	28.6533	0.00952456	0.200718	0.0474525	0.962153	0.983264
BHLHE41	1359.47	-0.234696	0.0945666	-2.48181	0.0130716	0.0695837
BHMG1	0.517924	0.0252529	0.0606861	0.416122	0.677321	NA
BHMT	2.75976	0.0562656	0.151	0.372619	0.709432	NA
BHMT2	594.379	0.364148	0.109534	3.32452	0.000885723	0.00924061
BICC1	1173.15	0.138651	0.0952817	1.45517	0.145621	0.353189
BICD1	477.59	0.193843	0.111345	1.74092	0.0816973	0.243524
BICD2	1281.68	-0.174098	0.12107	-1.43799	0.150436	0.361011
BID	4222.86	-0.120261	0.0733083	-1.64049	0.100904	0.279447
BIK	84.9524	-0.102447	0.150096	-0.682543	0.494895	0.715077
BIN1	1063.53	-0.291654	0.118995	-2.45097	0.014247	0.0740014
BIN2	0.0713647	0.00740485	0.0529531	0.139838	0.888788	NA
BIN3	309.923	0.234999	0.130787	1.79681	0.0723662	0.225442
BIN3-IT1	7.10511	0.195464	0.195888	0.997839	0.318357	NA
BIRC2	2285.84	0.0283404	0.101349	0.279631	0.779761	0.901958
BIRC3	1280.67	0.274123	0.115471	2.37395	0.0175988	0.0852679
BIRC5	5074.43	0.0619588	0.0721099	0.859228	0.390214	0.628544
BIRC6	2122.05	0.208003	0.1013	2.05334	0.0400399	0.153223
BIRC6-AS2	0.0950148	0.00740485	0.0529531	0.139838	0.888788	NA
BIRC7	0	NA	NA	NA	NA	NA
BIRC8	0.288849	0.0189602	0.0529531	0.358056	0.720301	NA
BISPR	285.328	0.288122	0.112459	2.56202	0.0104065	0.0594184
BIVM	273.312	0.471189	0.145621	3.23573	0.00121332	0.0119931
BIVM-ERCC5	666.807	0.170034	0.123502	1.37677	0.168584	0.386025
BLACAT1	75.6909	-0.21137	0.175546	-1.20407	0.228562	0.461922
BLACE	11.4141	-0.10644	0.209561	-0.507918	0.611511	0.79959
BLCAP	1805.96	-0.0783123	0.0906419	-0.863975	0.387602	0.626271
BLID	0	NA	NA	NA	NA	NA
BLK	0.44499	0.0316663	0.0826569	0.383106	0.701641	NA
BLM	253.292	0.169284	0.156403	1.08236	0.279093	0.519277
BLMH	1408.63	0.0674159	0.0914002	0.73759	0.460764	0.688776
BLNK	0	NA	NA	NA	NA	NA
BLOC1S1	650.18	-0.176446	0.130064	-1.35661	0.174905	0.394745
BLOC1S1-RDH5	116.685	-0.309765	0.163247	-1.89752	0.0577592	0.19549
BLOC1S2	904.102	0.123732	0.103828	1.1917	0.23338	0.467447
BLOC1S3	363.982	-0.261551	0.131524	-1.98862	0.0467434	0.169828
BLOC1S4	436.06	0.114961	0.103209	1.11387	0.265335	0.504179
BLOC1S5	31.2876	-0.0732428	0.169547	-0.43199	0.665749	0.834501
BLOC1S5-TXNDC5	1496.16	0.0408592	0.168404	0.242625	0.808296	0.915957
BLOC1S6	578.984	0.159109	0.129523	1.22842	0.219289	0.450201
BLVRA	802.6	-0.471216	0.0968337	-4.86623	1.13745e-06	3.40117e-05
BLVRB	2156.49	-0.649356	0.103243	-6.2896	3.18276e-10	2.51332e-08
BLZF1	482.917	-0.0567036	0.112306	-0.504902	0.613628	0.800891
BMF	45.8931	-0.747803	0.167497	-4.46457	8.02315e-06	0.000186767
BMI1	647.255	0.513475	0.102866	4.99167	5.98603e-07	1.95786e-05
BMP1	1642.36	-0.0400442	0.118906	-0.336771	0.73629	0.87669
BMP10	0.0729827	0.00740485	0.0529531	0.139838	0.888788	NA
BMP15	0	NA	NA	NA	NA	NA
BMP2	495.229	0.149968	0.0922368	1.6259	0.10397	0.284684
BMP2K	536.759	-0.115909	0.114544	-1.01192	0.311576	0.552732
BMP3	5.49238	-0.174914	0.172539	-1.01377	0.310693	NA
BMP4	0	NA	NA	NA	NA	NA
BMP5	0	NA	NA	NA	NA	NA
BMP6	4.00819	0.322683	0.165206	1.95321	0.0507949	NA
BMP7	7.62557	0.443972	0.198984	2.2312	0.0256678	0.111578
BMP7-AS1	0	NA	NA	NA	NA	NA
BMP8A	40.8472	-0.162417	0.165671	-0.980359	0.326909	0.568086
BMP8B	101.399	-0.697552	0.148506	-4.69714	2.6383e-06	7.14191e-05
BMPER	40.5607	-0.436451	0.191692	-2.27684	0.022796	0.102654
BMPR1A	950.431	-0.0921096	0.110643	-0.832497	0.405129	0.642232
BMPR1B	28.3541	0.00282995	0.20465	0.0138282	0.988967	0.995374
BMPR1B-AS1	0	NA	NA	NA	NA	NA
BMPR2	1548.88	-0.245112	0.102699	-2.38671	0.0169997	0.0833255
BMS1	1987.39	0.42721	0.0737426	5.79326	6.90319e-09	3.88454e-07
BMS1P17	13.1214	0.258069	0.209476	1.23198	0.217958	0.449405
BMS1P18	13.1214	0.258069	0.209476	1.23198	0.217958	0.449405
BMS1P20	1009.11	0.174886	0.0868711	2.01316	0.0440976	0.163583
BMS1P21	3.04554	0.0899693	0.143076	0.628822	0.529465	NA
BMS1P4	240.219	0.346419	0.108337	3.19761	0.0013857	0.0133261
BMS1P5	616.961	0.212265	0.136193	1.55856	0.1191	0.311264
BMS1P6	242.84	0.0961898	0.141828	0.678215	0.497636	0.717057
BMX	0	NA	NA	NA	NA	NA
BNC1	0.852599	-0.134331	0.112625	-1.19273	0.232975	NA
BNC2	429.591	0.0615005	0.091355	0.673203	0.500818	0.719344
BNIP1	370.253	0.141343	0.095224	1.48432	0.137723	0.342224
BNIP2	568.883	-0.00547978	0.125435	-0.0436863	0.965154	0.984651
BNIP3	1913.9	0.132792	0.0962227	1.38005	0.167573	0.384572
BNIP3L	490.305	-0.346011	0.0985381	-3.51145	0.000445674	0.00530835
BNIPL	11.2053	0.0418798	0.210251	0.19919	0.842114	0.932616
BOC	1.69481	0.142884	0.147333	0.969804	0.332144	NA
BOD1	770.051	0.249215	0.071083	3.50597	0.000454939	0.00538727
BOD1L1	707.762	0.113226	0.0930993	1.21619	0.223913	0.455896
BOD1L2	1.31305	-0.186918	0.128938	-1.44968	0.147148	NA
BOK	832.032	-0.513744	0.173387	-2.96299	0.00304671	0.0242599
BOK-AS1	11.0464	-0.423763	0.210089	-2.01706	0.0436891	0.162701
BOLA1	65.7782	0.142454	0.179819	0.792209	0.428239	0.663545
BOLA2	1109.84	0.120381	0.0886812	1.35746	0.174635	0.394385
BOLA2B	1109.84	0.120381	0.0886812	1.35746	0.174635	0.394385
BOLA3	720.889	0.0939338	0.110679	0.848704	0.396046	0.633895
BOLA3-AS1	96.0797	-0.0998495	0.142819	-0.699131	0.48447	0.708143
BOLL	3.64408	-0.00450567	0.139548	-0.0322877	0.974243	NA
BOP1	1458.19	0.179784	0.140163	1.28268	0.199604	0.425381
BORA	562.089	0.316011	0.0990147	3.19156	0.00141509	0.013529
BPESC1	0	NA	NA	NA	NA	NA
BPGM	351.431	-0.375849	0.11516	-3.2637	0.00109966	0.0110298
BPHL	322.026	-0.296905	0.0953006	-3.11546	0.00183657	0.0164165
BPI	0.0962829	0.00740485	0.0529531	0.139838	0.888788	NA
BPIFA1	0	NA	NA	NA	NA	NA
BPIFA2	0	NA	NA	NA	NA	NA
BPIFA3	0	NA	NA	NA	NA	NA
BPIFA4P	0	NA	NA	NA	NA	NA
BPIFB1	0	NA	NA	NA	NA	NA
BPIFB2	0	NA	NA	NA	NA	NA
BPIFB3	0	NA	NA	NA	NA	NA
BPIFB4	0	NA	NA	NA	NA	NA
BPIFB6	0	NA	NA	NA	NA	NA
BPIFC	0.124361	-0.0214834	0.0529531	-0.405707	0.684958	NA
BPNT1	374.341	-0.179216	0.13698	-1.30834	0.190758	0.415247
BPTF	1378.07	0.0583906	0.104936	0.556442	0.577909	0.777051
BPY2	0	NA	NA	NA	NA	NA
BPY2B	0	NA	NA	NA	NA	NA
BPY2C	0	NA	NA	NA	NA	NA
BRAF	233.432	0.195758	0.128772	1.52019	0.128463	0.326221
BRAP	560.735	0.0841006	0.0849196	0.990355	0.322001	0.563132
BRAT1	468.863	0.0271794	0.169877	0.159995	0.872885	0.945934
BRCA1	984.797	0.0866682	0.10992	0.788464	0.430426	0.665305
BRCA2	531.863	0.21576	0.141852	1.52103	0.128253	0.326221
BRCAT107	0	NA	NA	NA	NA	NA
BRCAT54	1.13842	0.0742416	0.101873	0.728763	0.466147	NA
BRCC3	585.388	0.213073	0.140059	1.5213	0.128183	0.326221
BRD1	1041.48	0.125168	0.115103	1.08744	0.276841	0.516296
BRD2	6188.73	0.0736463	0.0793405	0.928231	0.353288	0.594693
BRD3	1208.91	0.013837	0.125337	0.110399	0.912093	0.961681
BRD4	4030.2	-0.0287497	0.125181	-0.229665	0.818352	0.921872
BRD7	956.066	0.401138	0.129631	3.09445	0.0019718	0.017354
BRD7P3	1.47648	0.0389113	0.0555361	0.700649	0.483522	NA
BRD8	1311.25	0.38155	0.104639	3.64634	0.000266006	0.00346268
BRD9	1483.71	0.0698719	0.103214	0.676963	0.498429	0.717593
BRDT	1.16561	0.0131893	0.121593	0.108471	0.913622	NA
BRDTP1	0	NA	NA	NA	NA	NA
BRE	2840.79	0.269818	0.0995268	2.71101	0.0067078	0.043051
BREA2	9.14606	-0.0703982	0.203945	-0.345182	0.729957	0.873171
BRE-AS1	24.2165	0.219879	0.198268	1.109	0.26743	0.505539
BRF1	198.987	0.0694085	0.140269	0.494824	0.620724	0.804774
BRF2	197.568	0.320257	0.160713	1.99273	0.0462913	0.168743
BRI3	4974.01	-0.420663	0.0882407	-4.76722	1.86784e-06	5.31972e-05
BRI3BP	567.247	-0.0189661	0.108657	-0.17455	0.861433	0.939811
BRICD5	51.2996	-0.0757089	0.184855	-0.409558	0.68213	0.84508
BRINP1	510.822	-0.211991	0.125943	-1.68322	0.0923322	0.263953
BRINP2	0.222174	0.0189602	0.0529531	0.358056	0.720301	NA
BRINP3	0	NA	NA	NA	NA	NA
BRIP1	728.749	0.218443	0.114401	1.90945	0.0562039	0.192136
BRIX1	1496.15	0.468721	0.11318	4.14137	3.45242e-05	0.000638362
BRK1	2330.07	-0.119377	0.100034	-1.19337	0.232726	0.466857
BRMS1	403.95	0.0933643	0.118398	0.788562	0.430368	0.665288
BRMS1L	40.5597	0.200198	0.201922	0.991464	0.321459	0.562583
BROX	615.932	0.258439	0.104773	2.46667	0.0136377	0.0718215
BRPF1	532.386	-0.0301758	0.139767	-0.215901	0.829065	0.926636
BRPF3	1088.43	0.35673	0.116347	3.06608	0.00216883	0.0186069
BRS3	0	NA	NA	NA	NA	NA
BRSK1	2.52195	0.132045	0.163951	0.805395	0.420592	NA
BRSK2	3.22667	-0.0691687	0.179986	-0.3843	0.700756	NA
BRWD1	603.577	0.120303	0.0930365	1.29307	0.195987	0.421032
BRWD1-AS1	0.319439	-0.0105826	0.0546414	-0.193674	0.846431	NA
BRWD1-IT2	3.98711	-0.138696	0.19093	-0.726423	0.46758	NA
BRWD3	371.844	0.139138	0.110945	1.25411	0.209801	0.438917
BSCL2	211.111	0.162917	0.166702	0.977299	0.328421	0.569622
BSDC1	1627.86	-0.123197	0.08475	-1.45365	0.146042	0.353674
BSG	24340	-0.216221	0.115805	-1.86712	0.0618848	0.203994
BSN	7.20941	0.275596	0.197541	1.39513	0.162976	0.378411
BSN-AS2	11.8246	-0.0364897	0.210885	-0.173031	0.862627	0.940735
BSND	0	NA	NA	NA	NA	NA
BSPH1	0	NA	NA	NA	NA	NA
BSPRY	1.34459	-0.136875	0.101704	-1.34581	NA	NA
BST1	7.8643	0.279883	0.204954	1.36559	0.172068	0.391
BST2	5980.01	-0.13491	0.105331	-1.28082	0.200257	0.426187
BSX	0	NA	NA	NA	NA	NA
BTAF1	1530.87	0.144287	0.113539	1.27082	0.203793	0.431042
BTBD1	1302.51	0.0502048	0.0980246	0.512165	0.608536	0.797443
BTBD10	838.644	-0.0306883	0.0882754	-0.347643	0.728109	0.871815
BTBD11	213.644	-0.157117	0.110395	-1.42322	0.154672	0.366683
BTBD16	45.8067	0.431512	0.195246	2.21009	0.027099	0.115931
BTBD17	0	NA	NA	NA	NA	NA
BTBD18	1.37215	0.160875	0.133333	1.20656	0.227601	NA
BTBD19	56.1691	-0.0490279	0.178846	-0.274136	0.78398	0.903959
BTBD2	1747.24	-0.0859809	0.139181	-0.617763	0.536732	0.7472
BTBD3	391.441	-0.183814	0.0999576	-1.83892	0.0659271	0.21266
BTBD6	302.274	-0.498619	0.142772	-3.4924	0.000478692	0.00561736
BTBD7	856.068	-0.00961682	0.0736174	-0.130632	0.896066	0.955334
BTBD8	0.765771	-0.0759792	0.0853842	-0.88985	0.373547	NA
BTBD9	54.91	-0.0314679	0.178304	-0.176484	0.859913	0.939085
BTC	4.17445	-0.0160946	0.176469	-0.0912037	0.927331	NA
BTD	237.241	-0.227527	0.115204	-1.97499	0.0482697	0.173652
BTF3	10135.6	0.14008	0.107279	1.30575	0.191638	0.416227
BTF3L4	1516.36	0.144077	0.119979	1.20085	0.229808	0.463562
BTF3P11	0.152427	0.0131825	0.0529531	0.248947	0.803402	NA
BTG1	785.784	0.0902301	0.112247	0.803851	0.421483	0.657096
BTG2	399.655	0.658262	0.132411	4.97137	6.64814e-07	2.14496e-05
BTG3	1318.27	0.145779	0.0937549	1.5549	0.119971	0.312731
BTG4	21.8079	0.617157	0.208156	2.96487	0.00302812	0.0241523
BTK	0	NA	NA	NA	NA	NA
BTLA	0.288849	0.0189602	0.0529531	0.358056	0.720301	NA
BTN1A1	0.0713647	0.00740485	0.0529531	0.139838	0.888788	NA
BTN2A1	584.556	-0.311135	0.121702	-2.55653	0.0105723	0.0599645
BTN2A2	587.865	-0.151895	0.0962862	-1.57754	0.114671	0.303293
BTN2A3P	105.513	0.127932	0.146365	0.874062	0.382084	0.620941
BTN3A1	792.829	0.0404023	0.113302	0.356588	0.7214	0.86727
BTN3A2	1032.02	0.210017	0.0863998	2.43076	0.0150671	0.0766112
BTN3A3	566.094	0.0936644	0.111912	0.836944	0.402624	0.640337
BTNL10	0	NA	NA	NA	NA	NA
BTNL2	0	NA	NA	NA	NA	NA
BTNL3	0	NA	NA	NA	NA	NA
BTNL8	0	NA	NA	NA	NA	NA
BTNL9	0.58209	-0.021835	0.0937352	-0.232944	0.815805	NA
BTRC	776.099	0.049585	0.0732132	0.677269	0.498236	0.717437
BUB1	4851.66	0.225889	0.10197	2.21526	0.0267421	0.114886
BUB1B	1602.47	0.113491	0.106475	1.06589	0.286473	0.526563
BUB3	6661.48	0.0138982	0.0668833	0.207798	0.835387	0.928783
BUD13	609.088	0.0313098	0.110099	0.28438	0.776119	0.899974
BUD31	4550.3	0.20849	0.0967752	2.15438	0.0312107	0.127968
BVES	4.78475	0.150097	0.165939	0.904529	0.365715	NA
BVES-AS1	0	NA	NA	NA	NA	NA
BYSL	1206.69	0.255089	0.0982925	2.5952	0.00945346	0.05565
BZRAP1	0	NA	NA	NA	NA	NA
BZRAP1-AS1	3.638	0.0492603	0.170462	0.288981	0.772596	NA
BZW1	5626.89	0.257239	0.127095	2.02399	0.0429714	0.160825
BZW2	2467.74	0.233177	0.071354	3.26789	0.00108351	0.0108907
C10orf10	1229.59	-0.172699	0.155119	-1.11333	0.265565	0.504281
C10orf105	0	NA	NA	NA	NA	NA
C10orf107	0.390594	-0.050012	0.0576215	-0.867939	0.385428	NA
C10orf11	64.9623	-0.0172157	0.18207	-0.0945553	0.924668	0.965249
C10orf111	16.2253	0.229143	0.20776	1.10292	0.270062	0.508363
C10orf113	0	NA	NA	NA	NA	NA
C10orf12	176.358	0.0680764	0.124409	0.5472	0.584241	0.780645
C10orf120	0	NA	NA	NA	NA	NA
C10orf126	4.63411	0.181541	0.169624	1.07026	0.284504	NA
C10orf128	318.894	0.226645	0.110057	2.05934	0.0394613	0.151532
C10orf131	3.48404	0.12035	0.18243	0.659708	0.509442	NA
C10orf142	0.559623	-0.0754612	0.0557793	-1.35285	NA	NA
C10orf2	445.556	0.484679	0.128742	3.76474	0.000166724	0.0023524
C10orf25	19.5351	-0.0745697	0.207791	-0.358868	0.719694	0.866822
C10orf32	141.785	0.404925	0.130407	3.10509	0.00190223	0.0168664
C10orf32-ASMT	110.793	-0.0306597	0.172237	-0.178009	0.858716	0.938638
C10orf35	215.182	-0.0232134	0.117282	-0.197929	0.843101	0.932903
C10orf53	0	NA	NA	NA	NA	NA
C10orf54	44.9324	-1.12827	0.190821	-5.9127	3.36552e-09	2.0824e-07
C10orf55	26.2454	-0.0319389	0.206729	-0.154496	0.877218	0.948346
C10orf62	3.4083	-0.00637748	0.179301	-0.0355685	0.971626	NA
C10orf67	7.25129	-0.490521	0.206194	-2.37894	0.0173627	0.0844673
C10orf71	0.158888	0.0131825	0.0529531	0.248947	0.803402	NA
C10orf71-AS1	0	NA	NA	NA	NA	NA
C10orf76	952.402	-0.0434242	0.0591593	-0.734022	0.462935	0.690276
C10orf82	0.429285	0.00257248	0.0738249	0.0348458	0.972203	NA
C10orf88	271.86	-0.0982765	0.138494	-0.709608	0.477947	0.702655
C10orf90	19.4306	-0.17237	0.207163	-0.832054	0.405379	0.642232
C10orf91	5.12049	0.15812	0.198198	0.797789	0.424993	NA
C10orf95	3.26802	0.323971	0.161936	2.00061	0.0454342	NA
C10orf99	4.44249	-0.346836	0.184916	-1.87564	0.0607052	NA
C11orf1	360.758	0.476257	0.145524	3.2727	0.00106525	0.0107449
C11orf16	1.84528	0.0785793	0.128628	0.610902	0.541264	NA
C11orf21	0	NA	NA	NA	NA	NA
C11orf24	2671.66	0.0132457	0.137806	0.0961183	0.923427	0.964876
C11orf30	650.483	0.327214	0.107685	3.03861	0.00237671	0.0199591
C11orf31	3276.91	0.254916	0.118281	2.15518	0.0311475	0.127855
C11orf39	0	NA	NA	NA	NA	NA
C11orf40	0	NA	NA	NA	NA	NA
C11orf42	2.09106	-0.0958567	0.150421	-0.637257	0.523957	NA
C11orf44	2.97474	0.169296	0.171195	0.988909	0.322708	NA
C11orf45	86.7859	-0.16873	0.153971	-1.09585	0.273144	0.512409
C11orf49	960.565	-0.18519	0.106167	-1.74433	0.0811014	0.242253
C11orf52	2.80424	0.00646119	0.147249	0.0438794	0.965001	NA
C11orf53	0	NA	NA	NA	NA	NA
C11orf54	117.882	0.0720905	0.178172	0.404612	0.685763	0.846999
C11orf57	352.334	0.0981311	0.106611	0.920459	0.357333	0.598542
C11orf58	1785.33	0.223153	0.110274	2.02361	0.04301	0.160927
C11orf63	122.924	-0.341341	0.146979	-2.32239	0.0202121	0.093739
C11orf65	5.26149	-0.0579833	0.198535	-0.292057	0.770243	NA
C11orf68	1321.39	0.153801	0.157638	0.975664	0.329231	0.570595
C11orf70	11.6407	0.0598416	0.204518	0.292599	0.769829	0.896334
C11orf71	101.568	0.207618	0.141774	1.46442	0.143078	0.349396
C11orf72	663.676	-0.02954	0.105251	-0.280664	0.778968	0.901647
C11orf73	451.294	0.148315	0.106105	1.39782	0.162168	0.377221
C11orf74	89.4797	0.0884226	0.170853	0.517537	0.604782	0.795193
C11orf80	210.846	-0.631784	0.119914	-5.26862	1.37451e-07	5.38244e-06
C11orf84	838.659	0.066146	0.143178	0.461985	0.644092	0.820354
C11orf85	0	NA	NA	NA	NA	NA
C11orf86	14.4108	-0.775076	0.21074	-3.67788	0.000235177	0.00312978
C11orf87	0.188365	-0.0214834	0.0529531	-0.405707	0.684958	NA
C11orf88	14.8913	0.233145	0.206028	1.13162	0.257795	0.495184
C11orf91	4.51912	0.0326753	0.178918	0.182627	0.855091	NA
C11orf94	0.705816	-0.0754853	0.0978026	-0.771814	0.440225	NA
C11orf95	170.887	0.223041	0.119094	1.87281	0.0610946	0.202323
C11orf96	0.310991	0.0203831	0.0548707	0.371476	0.710283	NA
C11orf97	0	NA	NA	NA	NA	NA
C11orf98	2021.66	0.328354	0.0910972	3.60443	0.000312833	0.00396394
C12orf10	816.74	-0.0317001	0.115365	-0.274781	0.783484	0.903959
C12orf29	397.616	0.149527	0.155246	0.963156	0.335469	0.576514
C12orf4	301.112	0.20262	0.155988	1.29894	0.193963	0.418801
C12orf40	0	NA	NA	NA	NA	NA
C12orf42	0	NA	NA	NA	NA	NA
[truncated: 24,477 more rows]
